# Supplementary material for: Long-term expansion of basal cells and the novel differentiation methods identify mechanisms for switching Claudin expression in normal epithelia
Source: Sci Rep. 2025 Apr 9;15:12172. doi: 10.1038/s41598-025-95463-3 (PMC11982363; doi:10.1038/s41598-025-95463-3)
Supplement: Supplementary file 2 — Supplementary Tables [file 41598_2025_95463_MOESM2_ESM.xlsx]

## Sheet: S1 HMEC & PrEC Kmeans
Supplementary Table 1. Details of data in Figure 2 A.
K-means clustering dividing the top 3,000 genes into groups. K=4.
			YDAC (+) 48H		YDAC (-) 48H
	Symbol	Cluster	HMEC	PrEC	HMEC	PrEC
LNC-EFNB2-2	NA	A	-2.4425	-2.3225	-2.4425	7.2075
ENSG00000100985	MMP9	A	-3.985	-3.775	2.515	5.245
	NA	A	-5.16	-2.53	3.77	3.92
ENSG00000115414	FN1	A	-3.6875	-3.5975	2.9825	4.3025
ENSG00000167244	IGF2	A	-3.68	-1.26	-0.46	5.4
ENSG00000258583	LINC01500	A	-1.95	-1.84	-1.95	5.74
ENSG00000123689	G0S2	A	-4.3275	-0.2875	-0.2975	4.9125
ENSG00000166920	C15orf48	A	-3.9125	-2.3025	2.2875	3.9275
LOC100131532	NA	A	-1.8575	-1.7775	-1.8775	5.5125
ENSG00000171631	P2RY6	A	-4.3025	-1.5625	2.4875	3.3775
ENSG00000008517	IL32	A	-4.615	-0.395	1.205	3.805
ENSG00000263101	KRTAP3-3	A	-1.445	-1.805	-1.925	5.175
ENSG00000078098	FAP	A	-2.45	-3.39	2.55	3.29
ENSG00000284068	KPNA7	A	-4.17	-1.15	1.76	3.56
LOC101929614	NA	A	-1.69	-1.61	-1.72	5.02
LNC-ZHX3-1	NA	A	-1.7125	-1.8925	-1.3825	4.9875
LOC101930114	NA	A	-3.0325	-2.6825	3.2075	2.5075
ENSG00000265107	GJA5	A	-2.84	-2.78	3.04	2.58
ENSG00000175315	CST6	A	-3.52	-1.63	1.48	3.67
ENSG00000168703	WFDC12	A	-2.695	-2.605	1.515	3.785
ENSG00000119714	GPR68	A	-3.32	-0.75	-0.25	4.32
ENSG00000103485	QPRT	A	-3.31	-1.72	1.15	3.88
ENSG00000072163	LIMS2	A	-3.5425	-1.1125	0.6475	4.0075
ENSG00000170214	ADRA1B	A	-3.195	-2.225	2.385	3.035
ENSG00000090339	ICAM1	A	-2.9225	-2.4525	2.0275	3.3475
ENSG00000143412	ANXA9	A	-4.27	-0.31	1.64	2.94
ENSG00000185634	SHC4	A	-2.08	-3.16	3.49	1.75
ENSG00000149591	TAGLN	A	-3.335	-0.825	0.005	4.155
ENSG00000261040	WFDC21P	A	-4.29	-0.2	2.59	1.9
ENSG00000281165	SLC2A6	A	-3.1475	-2.1575	2.4125	2.8925
ENSG00000117594	HSD11B1 ENSG00000117594	A	-3.62	-0.57	0.29	3.9
ENSG00000135074	ADAM19	A	-3.5875	-1.3275	1.7025	3.2125
ENSG00000065371	ROPN1	A	-1.0925	-3.6525	3.3275	1.4175
ENSG00000121335	PRB2	A	-3.3425	-1.3325	1.0375	3.6375
ENSG00000167123	CERCAM	A	-1.7925	-3.2825	2.3475	2.7275
ENSG00000162366	PDZK1IP1	A	-3.5975	-0.2975	0.2525	3.6425
ENSG00000119681	LTBP2	A	-3.1625	-1.8625	2.3675	2.6575
ENSG00000035862	TIMP2	A	-3.33	-1.55	1.86	3.02
ENSG00000206538	VGLL3	A	-1.795	-3.175	2.685	2.285
ENSG00000151229	SLC2A13	A	-0.4775	-1.3875	-2.3675	4.2325
LOC100128108	NA	A	-1.885	-1.805	-0.575	4.265
ENSG00000198959	TGM2	A	-2.575	-2.435	2.225	2.785
LOC152225	NA	A	-3.4925	-1.0325	1.3275	3.1975
ENSG00000101335	MYL9	A	-2.9025	-1.8725	1.4375	3.3375
ENSG00000189143	CLDN4	A	-3.395	-1.285	1.865	2.815
ENSG00000196136	SERPINA3	A	-3.08	-1.72	2.02	2.78
ENSG00000118849	RARRES1	A	-3.485	-1.145	2.295	2.335
ENSG00000177409	SAMD9L	A	-4.0525	0.5375	0.9975	2.5175
ENSG00000135083	CCNJL	A	-2.495	-2.385	2.285	2.595
ENSG00000165140	FBP1	A	-3.8375	-0.1475	1.2625	2.7225
ENSG00000288455	SEMA7A	A	-1.5925	-3.0225	1.4775	3.1375
ENSG00000116032	GRIN3B	A	-3.3525	-0.0425	-0.0225	3.4175
ENSG00000254560	BBOX1-AS1	A	-1.675	-1.595	-0.815	4.085
ENSG00000285098	CLDN23	A	-3.0775	-1.5375	2.5225	2.0925
ENSG00000163435	ELF3	A	-3.5725	-0.6625	2.3675	1.8675
ENSG00000086548	CEACAM6	A	-3.6275	0.4625	0.2025	2.9625
ENSG00000223448	LTB	A	-2.3725	-2.3025	1.9475	2.7275
MARCH4	NA	A	-2.24	-2.14	1.03	3.35
ENSG00000136244	IL6	A	-1.8975	-1.2175	-0.8575	3.9725
ENSG00000204175	GPRIN2	A	-0.995	-3.185	2.985	1.195
ENSG00000125818	PSMF1	A	-1.5025	-1.3925	-1.0825	3.9775
ENSG00000188505	NCCRP1	A	-3.3925	0.1575	0.1375	3.0975
ENSG00000146070	PLA2G7	A	-1.5475	-2.8075	3.0025	1.3525
ENSG00000280501	CEACAM7	A	-3.5275	0.4725	0.1525	2.9025
ENSG00000123405	NFE2	A	-1.94	-2.43	3.08	1.29
ENSG00000002079	MYH16	A	-2.7625	-1.5725	1.4075	2.9275
ENSG00000135116	HRK	A	-2.24	-2.29	2.41	2.12
LNC-NMNAT3-4	NA	A	-1.36	-1.23	-1.33	3.92
ENSG00000159516	SPRR2G	A	-1.6025	-2.0425	-0.0525	3.6975
ENSG00000116996	ZP4	A	-1.965	-2.505	1.895	2.575
ENSG00000121316	PLBD1	A	-2.335	-0.545	-0.845	3.725
ENSG00000164400	CSF2	A	-2.42	-1.96	1.47	2.91
ENSG00000163995	ABLIM2	A	-2.8925	-0.9625	0.6275	3.2275
ENSG00000146411	SLC2A12	A	-2.1625	-2.2225	2.8275	1.5575
LNC-MEIS2-6	NA	A	-1.3475	-1.2275	-1.2875	3.8625
LOC101927502	NA	A	-1.3025	-1.2225	-1.3325	3.8575
ENSG00000163346	PBXIP1	A	-2.22	-2.14	1.77	2.59
ENSG00000214711	CAPN14	A	-3.415	-0.295	1.315	2.395
ENSG00000169436	COL22A1	A	-2.1075	-2.2475	1.9225	2.4325
ENSG00000163898	LIPH	A	-3.3825	0.1275	0.5675	2.6875
ENSG00000285395	XYLT1	A	-1.9175	-2.1375	0.9425	3.1125
ENSG00000167183	PRR15L	A	-3.0225	-0.7225	2.9075	0.8375
ENSG00000134258	VTCN1	A	-3.32	-0.24	0.97	2.59
ENSG00000166670	MMP10	A	-1.975	-2.305	2.435	1.845
ENSG00000162676	GFI1	A	-2.095	-1.875	3.155	0.815
ENSG00000187689	AMTN	A	-1.6075	-0.8775	-1.2075	3.6925
ENSG00000102243	VGLL1	A	-3.3	0.5	0.11	2.69
ENSG00000178172	SPINK6	A	-0.8925	-2.9925	2.5675	1.3175
FAM92B	NA	A	-1.28	-1.16	-1.24	3.68
ENSG00000198445	CCT8L2	A	-1.2575	-1.1575	-1.2575	3.6725
ENSG00000220785	MTMR9LP	A	-1.8025	-2.2025	1.0575	2.9475
ENSG00000109452	INPP4B	A	-2.54	-1.42	1.09	2.87
ENSG00000184254	ALDH1A3	A	-2.57	-1.59	1.89	2.27
C4ORF26	NA	A	-1.805	-1.735	0.145	3.395
ENSG00000078018	MAP2	A	-2.705	-1.385	1.885	2.205
ENSG00000165801	ARHGEF40 ENSG00000165801	A	-2.1425	-1.7525	0.8575	3.0375
ENSG00000204941	PSG5	A	-2.2825	-1.4225	0.5375	3.1675
ENSG00000173809	TDRD12	A	-2.945	-1.015	2.035	1.925
ENSG00000115590	IL1R2	A	-1.3625	-2.6225	1.4075	2.5775
ENSG00000274839	PRB4	A	-2.4575	-1.1975	0.5625	3.0925
ENSG00000091986	CCDC80	A	-1.9675	-2.1075	1.5125	2.5625
ENSG00000177354	C10orf71	A	-0.38	-1.5	-1.6	3.48
ENSG00000206461	C6orf15	A	-2.8725	0.1275	-0.2125	2.9575
ENSG00000166510	CCDC68	A	-3.1475	0.0825	0.4525	2.6125
MFI2	NA	A	-2.335	-1.745	1.855	2.225
ENSG00000129437	KLK14	A	-2.0925	-1.8625	1.2375	2.7175
ENSG00000174125	TLR1	A	-3	-0.73	2.2	1.53
ENSG00000228978	TNF	A	-2.335	-0.395	-0.545	3.275
ENSG00000258689	LINC01269	A	-3.2425	0.4175	0.5075	2.3175
ENSG00000262045	KRT34	A	-2.38	-1.59	2.13	1.84
ENSG00000214049	UCA1	A	-2.9975	-0.5975	1.6825	1.9125
ENSG00000163739	CXCL1	A	-1.4625	-2.3725	2.4975	1.3375
ENSG00000171243	SOSTDC1	A	-0.265	-2.305	-0.595	3.165
ENSG00000156413	FUT6	A	-3.2875	0.3625	0.9625	1.9625
ENSG00000162591	MEGF6	A	-2.35	-1.19	0.68	2.86
ENSG00000162757	C1orf74	A	-2.05	-1.89	1.87	2.07
ENSG00000288257	STRA6	A	-2.65	-0.33	0.08	2.9
ENSG00000167772	ANGPTL4 ENSG00000167772	A	-1.42	-2.37	1.29	2.5
ENSG00000198732	SMOC1	A	-0.625	-2.895	2.285	1.235
ENSG00000087245	MMP2	A	-1.55	-2.18	1.07	2.66
ENSG00000010379	SLC6A13	A	-2.0025	-1.1125	-0.0525	3.1675
ENSG00000184330	S100A7A	A	-1.5925	-1.5125	-0.1225	3.2275
ENSG00000261594	TPBGL	A	0.385	-1.845	-1.575	3.035
ENSG00000108950	FAM20A	A	-2.1325	-0.8125	-0.2125	3.1575
ENSG00000165215	CLDN3	A	-1.75	-1.54	3.12	0.17
ENSG00000134780	DAGLA	A	-1.915	-1.845	2.585	1.175
ENSG00000228126	FALEC	A	-2.135	-0.305	-0.715	3.155
ENSG00000188060	RAB42	A	-1.7325	-1.9825	1.0675	2.6475
ENSG00000112499	SLC22A2	A	-0.965	-1.515	-0.855	3.335
ENSG00000127954	STEAP4	A	-2.56	-0.91	0.83	2.64
ENSG00000120708	TGFBI	A	0.2475	-3.1525	0.8175	2.0875
ENSG00000169035	KLK7	A	-2.345	-1.465	2.135	1.675
ENSG00000058866	DGKG	A	-2.175	-1.675	1.765	2.085
ENSG00000056998	GYG2	A	-1.375	-0.575	-1.355	3.305
LOC100506175	NA	A	-1.14	-1.05	-1.14	3.33
ENSG00000213626	LBH	A	-1.3775	-1.5675	-0.2675	3.2125
ENSG00000134339	SAA2	A	-2.895	-0.235	2.405	0.725
C6ORF7	NA	A	-1.7925	-1.6925	0.6175	2.8675
ENSG00000109339	MAPK10 ENSG00000109339	A	-3.045	-0.165	1.305	1.905
LOC102723493	NA	A	-1.64	-0.55	-1.05	3.24
ENSG00000175130	MARCKSL1	A	-1.8925	-1.9125	1.6775	2.1275
ENSG00000175155	YPEL2	A	-2.6225	-0.9925	1.5975	2.0175
ENSG00000141485	SLC13A5	A	-1.585	-0.665	-0.995	3.245
ENSG00000100311	PDGFB	A	-1.645	-2.115	1.555	2.205
ENSG00000276870	PLA2G10	A	-3.1125	0.1475	1.0975	1.8675
ENSG00000248257	PSG10P	A	-2.61	-0.77	0.9	2.48
ENSG00000006025	OSBPL7	A	-2.5975	-1.0075	1.9225	1.6825
ENSG00000182218	HHIPL1	A	-2.3075	-1.1475	0.8525	2.6025
ENSG00000273641	DEFB103B	A	0.1525	-2.1175	-0.9675	2.9325
ENSG00000188290	HES4	A	-2.72	0.19	-0.04	2.57
ENSG00000188293	IGFL1	A	-2.6325	-0.8625	1.4375	2.0575
ENSG00000075673	ATP12A	A	-1.2925	-2.3325	1.6075	2.0175
ENSG00000136274	NACAD	A	-2.275	-0.905	0.425	2.755
ENSG00000198754	OXCT2	A	-1.8825	-1.6125	2.5875	0.9075
ENSG00000274636	GLIS2	A	-0.48	-2.76	2.08	1.16
ENSG00000165309	ARMC3	A	-1.12	-1	-1.06	3.18
ENSG00000177614	PGBD5	A	-1.3175	-0.4575	-1.3375	3.1125
ENSG00000241794	SPRR2A	A	-2.4275	-0.3275	0.0325	2.7225
ENSG00000096996	IL12RB1	A	-1.0325	-0.9725	-1.1625	3.1675
ENSG00000188580	NKAIN2	A	-2.94	0.04	0.94	1.96
ENSG00000170848	PSG6	A	-1.805	-1.595	0.755	2.645
LNC-ASPH-2	NA	A	-1.0775	-0.9875	-1.0875	3.1525
ENSG00000133985	TTC9	A	-2.695	-0.455	0.945	2.205
ENSG00000179403	VWA1	A	-2.715	0.035	0.295	2.385
ENSG00000196376	SLC35F1	A	-1.05	-1.03	-1.06	3.14
ENSG00000163216	SPRR2D	A	-2.3925	-0.5325	0.2675	2.6575
ENSG00000171124	FUT3	A	-2.8125	-0.0525	0.6875	2.1775
ENSG00000163736	PPBP	A	-2.1575	-1.0675	0.5925	2.6325
LNC-TBL1Y-1	NA	A	-1.2275	-0.6075	-1.2575	3.0925
ENSG00000231924	PSG1	A	-2.04	-1.34	0.87	2.51
ENSG00000114638	UPK1B	A	-2.0325	-1.5525	1.7475	1.8375
ENSG00000196805	SPRR2B	A	-2.28	-0.35	-0.13	2.76
ENSG00000178538	CA8	A	-0.43	-1.26	-1.36	3.05
ENSG00000272670	DOC2B	A	-0.3725	-1.2925	-1.3725	3.0375
ENSG00000179820	MYADM	A	-1.6275	-1.9075	1.3725	2.1625
ENSG00000130508	PXDN	A	-2.3025	-1.1225	1.2575	2.1675
ENSG00000078804	TP53INP2 ENSG00000078804	A	-2.3875	-0.8275	0.8225	2.3925
LNC-LRRK1-3	NA	A	-1.055	-0.975	-1.065	3.095
ENSG00000137463	MGARP ENSG00000137463	A	-1.64	-1.66	2.62	0.68
ENSG00000197632	SERPINB2	A	-2.71	0.25	0.15	2.31
LOC102723465	NA	A	-2.5875	-0.7175	1.8225	1.4825
LNC-AMIGO2-2	NA	A	-1.845	-1.705	1.555	1.995
ENSG00000156804	FBXO32 ENSG00000156804	A	-1.48	-1.93	2.39	1.02
ENSG00000129451	KLK10	A	-2.595	-0.695	1.545	1.745
ENSG00000282937	PRSS22	A	-2.5925	0.1775	-0.0125	2.4275
ENSG00000114796	KLHL24 ENSG00000114796	A	-1.3925	-2.1025	1.5275	1.9675
ENSG00000120156	TEK	A	-1.16	-1.06	-0.84	3.06
LNC-SETD7-1	NA	A	-2.57	0.03	2.43	0.11
ENSG00000177459	ERICH5	A	-1.5675	-1.8875	2.2225	1.2325
ENSG00000173706	HEG1 ENSG00000173706	A	-1.19	-2.16	2.29	1.06
LNC-AGR3-1	NA	A	-1.0675	-0.9475	-1.0375	3.0525
ENSG00000049192	ADAMTS6	A	0.025	-2.885	1.435	1.425
ENSG00000167077	MEI1	A	-2.5675	-0.0775	0.2525	2.3925
ENSG00000229035	SPRR2C	A	-2.285	-0.615	0.315	2.585
LNC-SLC22A16-1	NA	A	-1.8	-1.71	1.83	1.68
ENSG00000178826	TMEM139	A	-2.0125	-1.4525	1.4775	1.9875
ENSG00000173267	SNCG	A	-2.15	-1.23	2.15	1.23
ENSG00000124875	CXCL6	A	-2.05	-0.77	0.1	2.72
LNC-IRG1-1	NA	A	-1.0475	-0.9375	-1.0375	3.0225
ENSG00000167105	TMEM92	A	-0.98	-1.57	-0.38	2.93
ENSG00000179546	HTR1D	A	-1.735	-1.655	2.235	1.155
ENSG00000056558	TRAF1	A	-1.79	-1.68	1.71	1.76
ENSG00000198910	L1CAM	A	-1.195	-2.145	1.205	2.135
ENSG00000198759	EGFL6	A	-1.65	-1.29	2.75	0.19
LNC-FAM192A-2	NA	A	-1.0675	-0.9975	-0.9175	2.9825
ENSG00000203785	SPRR2E	A	-2.2725	-0.4925	0.2375	2.5275
ENSG00000147408	CSGALNACT1	A	-1.8725	-1.3625	0.8275	2.4075
ENSG00000221968	FADS3 ENSG00000221968	A	-1.8275	-1.6075	1.7725	1.6625
LOC100507054	NA	A	-2.5125	-0.5825	1.1075	1.9875
ENSG00000122694	GLIPR2	A	-1.59	-1.63	0.78	2.44
LINC00704	NA	A	-1.665	-1.725	1.375	2.015
ENSG00000136155	SCEL	A	-2.5075	0.1825	0.0125	2.3125
ENSG00000255398	HCAR3	A	-2.4275	0.0525	-0.0275	2.4025
ENSG00000143850	PLEKHA6	A	-1.8	-1.44	2.36	0.88
ENSG00000130775	THEMIS2	A	-1.74	-1.63	2.03	1.34
ENSG00000284166	EVPLL	A	-2.4175	-0.2875	0.3525	2.3525
ENSG00000136603	SKIL	A	-1.85	-1.42	1.02	2.25
ENSG00000273814	OCLN	A	-1.83	-1.55	1.88	1.5
LOC100507431	NA	A	-1.6175	-1.7675	1.7325	1.6525
ENSG00000242221	PSG2	A	-1.7125	-1.5325	0.9575	2.2875
ENSG00000167755	KLK6	A	-1.95	-1.39	1.91	1.43
ENSG00000165731	RET	A	-0.89	-0.95	-1.08	2.92
LINC01057	NA	A	-1.08	-2.18	1.78	1.48
ENSG00000244094	SPRR2F	A	-2.1825	-0.5325	0.2375	2.4775
ENSG00000112299	VNN1	A	-2.1875	-0.1475	-0.1875	2.5225
ENSG00000156675	RAB11FIP1	A	-2.195	-0.635	0.425	2.405
GUCY1B3	NA	A	-1.495	-1.385	2.635	0.245
ENSG00000237512	UNC5B-AS1	A	-2.7175	0.4125	0.4825	1.8225
ENSG00000204934	ATP6V0E2-AS1	A	-2.0175	-0.9175	2.4325	0.5025
ENSG00000176732	PFN4	A	-1.025	-2.135	1.095	2.065
ENSG00000265666	RARA-AS1	A	-2.3625	-0.5325	0.7375	2.1575
ENSG00000100100	PIK3IP1	A	-1.6775	-1.5175	0.9625	2.2325
ENSG00000205413	SAMD9	A	-2.5125	-0.2925	0.8175	1.9875
ENSG00000058085	LAMC2	A	-1.7975	-1.4375	1.1425	2.0925
ENSG00000165879	FRAT1	A	-2.1025	-1.1325	1.6575	1.5775
ENSG00000184867	ARMCX2	A	-0.945	-2.155	2.095	1.005
ENSG00000143375	CGN	A	-2.445	-0.515	1.115	1.845
ENSG00000197183	NOL4L	A	-2.1675	-1.0075	1.4225	1.7525
ENSG00000262156	APOBEC3A	A	-1.9675	-1.0175	0.6525	2.3325
LOC388282	NA	A	-1.2225	-1.7025	0.4375	2.4875
ENSG00000163694	RBM47	A	-2.72	0.63	0.43	1.66
ENSG00000116675	DNAJC6	A	-0.9475	-2.1975	1.4125	1.7325
LNC-SMC1B-4	NA	A	-1.1975	-0.4275	-1.1575	2.7825
ENSG00000128683	GAD1	A	-2.4925	0.1775	0.2175	2.0975
ENSG00000124507	PACSIN1	A	-2.05	-0.92	0.71	2.26
ENSG00000175505	CLCF1	A	-1.7775	-1.4675	1.6425	1.6025
ENSG00000103528	SYT17	A	-1.635	-1.545	1.125	2.055
ENSG00000179057	IGSF22	A	-2.2275	-0.2875	0.1825	2.3325
ENSG00000162631	NTNG1	A	-0.515	-2.395	1.825	1.085
ENSG00000167083	GNGT2	A	-1.525	-1.435	0.565	2.395
ENSG00000124467	PSG8	A	-1.69	-1.33	0.72	2.3
ENSG00000127220	ABHD8	A	-2.23	-0.37	0.32	2.28
ENSG00000240541	TM4SF1-AS1	A	-1.6425	-1.5725	1.7475	1.4675
ENSG00000166165	CKB	A	-2.7375	0.5125	0.8625	1.3625
ENSG00000183044	ABAT ENSG00000183044	A	-2.2925	-0.6425	1.0475	1.8875
LNC-CD59-1	NA	A	-2.415	0.435	-0.075	2.055
ENSG00000136542	GALNT5	A	-2.71	0.48	0.82	1.41
ENSG00000189157	FAM47E	A	-2.6625	0.2175	1.4275	1.0175
ENSG00000136425	CIB2	A	-2.24	-0.59	0.77	2.06
ENSG00000238196	NOTCH4	A	-1.1575	-1.7575	0.5925	2.3225
ENSG00000151612	ZNF827	A	-0.8025	-2.2025	1.7375	1.2675
ENSG00000278550	SLC43A2	A	-2.465	-0.315	1.225	1.555
ENSG00000152092	ASTN1	A	-1.1	-1.99	1.28	1.81
ENSG00000186212	SOWAHB	A	-2.2475	-0.6775	1.0825	1.8425
ENSG00000105289	TJP3 ENSG00000105289	A	-2.475	-0.295	1.315	1.455
ENSG00000125730	C3	A	-2.6825	0.5975	0.6675	1.4175
ENSG00000186007	LEMD1	A	-1.7875	-1.3275	1.8725	1.2425
PLA2G16	NA	A	-1.64	-1.34	2.22	0.76
WBSCR27	NA	A	-2.6275	0.3525	0.7325	1.5425
ENSG00000064042	LIMCH1	A	-2.2225	0.1275	-0.1325	2.2275
ENSG00000111186	WNT5B	A	-0.4575	-2.3775	1.4025	1.4325
LOC100422737	NA	A	-1.5975	-1.5075	1.2325	1.8725
ENSG00000167767	KRT80	A	-2.06	0.06	-0.34	2.34
ENSG00000143147	GPR161	A	-0.92	-2.1	1.57	1.45
ENSG00000070540	WIPI1	A	-1.445	-1.575	2.095	0.925
ENSG00000251179	TMEM92-AS1	A	-1.37	-1.62	2.14	0.85
ENSG00000031081	ARHGAP31	A	-1.47	-1.36	2.36	0.47
ENSG00000127529	OR7C2	A	-1.86	-1.19	1.17	1.88
ENSG00000233217	MROH3P	A	-2.2275	-0.4675	0.6525	2.0425
ENSG00000129353	SLC44A2	A	-2.1575	-0.7175	0.9825	1.8925
TMEM27	NA	A	-2.17	-0.68	1.9	0.95
ENSG00000196684	HSH2D	A	-2.655	0.785	0.645	1.225
LNC-ITGB8-4	NA	A	-2.2425	-0.6025	1.6875	1.1575
ENSG00000275246	TLCD2	A	-1.59	-1.5	1.65	1.44
ENSG00000179869	ABCA13	A	-1.695	-1.385	1.675	1.405
ENSG00000219626	FAM228B ENSG00000219626	A	-1.49	-1.54	1.12	1.91
ENSG00000135373	EHF	A	-2.4825	0.3375	0.3975	1.7475
ENSG00000167191	GPRC5B	A	-1.6225	-0.2925	-0.6125	2.5275
ENSG00000168386	FILIP1L	A	-1.8625	-0.3125	-0.2325	2.4075
ENSG00000165794	SLC39A2	A	-2.2025	-0.6525	1.2575	1.5975
LIMS3-LOC440895	NA	A	-1.47	-1.35	0.56	2.26
ENSG00000239697	TNFSF12	A	-1.1925	-1.8325	1.6175	1.4075
ENSG00000213190	MLLT11	A	-1.37	-1.66	1.24	1.79
LOC101927043	NA	A	-1.5275	-1.4475	0.9825	1.9925
ENSG00000150782	IL18 ENSG00000150782	A	-2.45	0.59	0.13	1.73
LOC648149	NA	A	-1.915	-1.045	1.155	1.805
ENSG00000163218	PGLYRP4	A	-2.56	0.24	1.26	1.06
ENSG00000143507	DUSP10	A	-1.32	-1.61	2.04	0.89
ENSG00000104327	CALB1 ENSG00000104327	A	-1.8	-1.21	1.61	1.4
ENSG00000088386	SLC15A1	A	-2.385	0.125	0.435	1.825
C15ORF52	NA	A	-1.4975	-1.5275	1.3325	1.6925
ENSG00000207870	MIR221	A	-0.99	-1.1	-0.51	2.6
ENSG00000124107	SLPI	A	-1.4825	-1.4625	0.9575	1.9875
ENSG00000141753	IGFBP4	A	-1.435	-1.595	1.525	1.505
LNC-NCOA5-1	NA	A	-1.7475	0.0425	-0.6775	2.3825
LOC101928092	NA	A	-2.22	-0.26	0.5	1.98
ENSG00000156453	PCDH1	A	-2.235	-0.525	1.185	1.575
ENSG00000204381	LAYN ENSG00000204381	A	-1.5725	-1.4225	1.7475	1.2475
ENSG00000158315	RHBDL2	A	-2.33	0.01	0.46	1.86
ENSG00000116741	RGS2	A	-2.3275	0.4725	0.0125	1.8425
ENSG00000240498	CDKN2B-AS1	A	-1.29	-1.7	1.46	1.53
ENSG00000171368	TPPP	A	-2.3225	-0.1025	0.6375	1.7875
DKFZP434K028	NA	A	-0.8925	-0.7925	-0.9125	2.5975
ENSG00000124102	PI3	A	-1.035	-1.505	0.165	2.375
ENSG00000137193	PIM1	A	-1.6125	-1.3625	1.2575	1.7175
ENSG00000116701	NCF2	A	-2.24	0.1	0.17	1.97
ENSG00000072201	LNX1	A	-2.335	-0.015	0.575	1.775
ENSG00000176153	GPX2	A	-2.3275	0.5225	0.0125	1.7925
LOC100134237	NA	A	-1.4175	-1.3275	0.5525	2.1925
ENSG00000101074	R3HDML	A	-1.71	-0.64	0.01	2.34
ENSG00000187091	PLCD1	A	-1.75	-1.18	1.37	1.56
LNC-PAFAH1B1-3	NA	A	-1.47	-1.19	0.44	2.22
LNC-CHSY1-5	NA	A	-1.7875	-1.0775	1.1025	1.7625
ENSG00000163430	FSTL1	A	-1.4725	-1.1525	0.3875	2.2375
ENSG00000091129	NRCAM	A	-2.165	-0.505	1.095	1.575
ENSG00000125966	MMP24	A	-1.875	-0.955	1.115	1.715
ENSG00000187479	C11orf96	A	-1.7925	-0.8825	0.6175	2.0575
ENSG00000169908	TM4SF1	A	-2.0625	-0.7025	1.4775	1.2875
ENSG00000105419	MEIS3	A	-1.5175	-1.3975	1.2825	1.6325
LNC-TFCP2L1-1	NA	A	-1.3275	-1.1875	2.3125	0.2025
ENSG00000108821	COL1A1 ENSG00000108821	A	-0.5475	-2.1275	1.0825	1.5925
ENSG00000078114	NEBL	A	-2.19	-0.09	0.39	1.89
ENSG00000221826	PSG3	A	-1.4825	-1.0525	0.2675	2.2675
ENSG00000137462	TLR2	A	-1.61	-1.3	1.46	1.45
ENSG00000154277	UCHL1	A	-1.87	-0.14	-0.21	2.22
ENSG00000171812	COL8A2	A	-1.2175	-1.5575	0.7925	1.9825
ENSG00000117115	PADI2	A	-1.2275	-1.2975	2.2825	0.2425
ENSG00000153982	GDPD1	A	-1.165	-1.715	1.465	1.415
LNC-C3ORF52-1	NA	A	-1.9825	-0.4525	0.3975	2.0375
ENSG00000179915	NRXN1	A	-0.8775	-0.7675	-0.8675	2.5125
NUPR1L	NA	A	-1.44	-1.34	0.82	1.96
ENSG00000101470	TNNC2	A	-2.2275	0.2125	0.1925	1.8225
ENSG00000094963	FMO2	A	-0.8575	-0.7675	-0.8775	2.5025
ENSG00000120327	PCDHB14	A	-1.805	-0.615	0.275	2.145
ENSG00000088367	EPB41L1	A	-2.3625	0.2075	0.6875	1.4675
LNC-AKR1C2-3	NA	A	-0.655	-1.985	1.765	0.875
ENSG00000158286	RNF207	A	-2.4425	0.7275	0.4875	1.2275
ENSG00000115226	FNDC4	A	-1.0875	-1.6875	0.9725	1.8025
ENSG00000185920	PTCH1	A	-1.23	-1.62	1.53	1.32
ENSG00000174640	SLCO2A1	A	-0.0125	-1.4625	-0.8425	2.3175
LOC388242	NA	A	-2.065	-0.075	0.165	1.975
ENSG00000132031	MATN3	A	-0.4525	-2.1225	1.5675	1.0075
ENSG00000134531	EMP1	A	-1.56	-1.27	1.2	1.63
ENSG00000153162	BMP6	A	-1.4675	-1.0575	0.3525	2.1725
LNC-FURIN-1	NA	A	-2.095	-0.165	0.375	1.885
ENSG00000167861	HID1	A	-2.3175	0.4925	0.2725	1.5525
ENSG00000184292	TACSTD2	A	-1.465	-1.375	1.515	1.325
ENSG00000133216	EPHB2	A	-0.69	-1.86	0.62	1.93
LOC102725254	NA	A	-1.44	-1.38	1.62	1.2
ENSG00000111859	NEDD9	A	-2.0025	-0.6125	0.9675	1.6475
ENSG00000108342	CSF3	A	-1.8425	-0.8925	1.5775	1.1575
ENSG00000173210	ABLIM3	A	-2.0575	0.3025	-0.1575	1.9125
ENSG00000122862	SRGN	A	-1.8075	-0.8875	1.7425	0.9525
LNC-CCDC33-1	NA	A	-1.0775	-1.0075	-0.3075	2.3925
ENSG00000163683	SMIM14	A	-2	-0.65	1.16	1.49
LNC-ABHD12-1	NA	A	-0.9375	-0.8075	-0.6975	2.4425
ENSG00000134363	FST	A	-1.3925	-1.4225	1.5275	1.2875
ENSG00000167749	KLK4	A	-1.715	-1.065	1.445	1.335
ENSG00000222019	URAHP	A	-0.8525	-0.7525	-0.8325	2.4375
LNC-AL353698.1-1	NA	A	-2.1425	-0.3725	1.3875	1.1275
ENSG00000136688	IL36G	A	-1.7975	-0.7575	1.9125	0.6425
ENSG00000139112	GABARAPL1 ENSG00000139112	A	-1.4825	-1.3125	1.4075	1.3875
ENSG00000170271	FAXDC2	A	-1.6475	-0.8975	0.5425	2.0025
ENSG00000124249	KCNK15	A	-1.9525	0.7475	1.7675	-0.5625
ENSG00000101160	CTSZ	A	-1.1025	-1.6325	1.0775	1.6575
LNC-C15ORF48-1	NA	A	-1.315	-1.195	0.395	2.115
ENSG00000187800	PEAR1	A	-1.6225	-0.1625	-0.4325	2.2175
ENSG00000166825	ANPEP	A	-1.6575	-1.0775	1.1325	1.6025
ENSG00000212864	RNF208	A	-2.2625	0.5575	0.1975	1.5075
ENSG00000074527	NTN4	A	-1.485	-1.275	1.155	1.605
ENSG00000136943	CTSV	A	-0.86	-1.8	1.01	1.65
ENSG00000149485	FADS1	A	-1.0425	-1.6825	1.5375	1.1875
ENSG00000138606	SHF	A	-1.2375	-1.5275	1.4025	1.3625
ENSG00000138496	PARP9	A	-2.3575	0.4725	0.7025	1.1825
ENSG00000226898	UBD	A	-2.085	-0.365	0.925	1.525
LOC100129931	NA	A	-2.1675	-0.1075	0.7125	1.5625
LNC-GDE1-1	NA	A	-0.4	-0.73	-1.21	2.34
ENSG00000185339	TCN2	A	-2.3775	0.5825	0.7825	1.0125
MGC20647	NA	A	-1.1525	-1.5625	1.6475	1.0675
ENSG00000113212	PCDHB7	A	-0.83	-0.73	-0.83	2.39
ENSG00000126561	STAT5A	A	-1.9025	-0.7125	1.4975	1.1175
CCDC64B	NA	A	-2.075	-0.425	1.255	1.245
LNC-NFYB-1	NA	A	-2.05	-0.3	0.65	1.7
ENSG00000084731	KIF3C	A	-1.225	-1.445	0.865	1.805
ENSG00000110375	UPK2	A	-1.5375	-1.1775	1.0925	1.6225
ENSG00000138316	ADAMTS14	A	-2.27	0.64	0.23	1.4
ENSG00000131711	MAP1B	A	-0.975	-1.195	-0.105	2.275
ENSG00000138675	FGF5	A	-1.6725	-0.5925	0.1775	2.0875
ENSG00000164136	IL15	A	-1.7325	-0.8825	0.9075	1.7075
ENSG00000104081	BMF	A	-1.185	-0.855	-0.265	2.305
ENSG00000130487	KLHDC7B	A	-1.765	-0.555	1.995	0.325
ENSG00000131037	EPS8L1	A	-1.9625	-0.0525	0.1075	1.9075
HIST2H2BE	NA	A	-2.1625	-0.0525	0.6775	1.5375
ENSG00000117595	IRF6	A	-1.3725	-1.3525	1.5275	1.1975
ENSG00000003147	ICA1	A	-1.1925	-1.4825	1.6775	0.9975
ENSG00000162711	NLRP3	A	-0.8375	-1.7875	1.5125	1.1125
ENSG00000130584	ZBTB46	A	-0.92	-0.82	-0.61	2.35
ENSG00000163462	TRIM46	A	-1.1475	-1.5075	1.6925	0.9625
ENSG00000235155	B3GALT4	A	-2.0075	-0.3675	0.7525	1.6225
ENSG00000163734	CXCL3	A	-1.5175	-1.0475	1.8625	0.7025
ENSG00000159214	CCDC24	A	-2	-0.46	0.98	1.48
ENSG00000115129	TP53I3	A	-1.3975	-1.2475	0.9025	1.7425
ENSG00000188732	FAM221A	A	-1.1775	-1.5075	1.5525	1.1325
ENSG00000081051	AFP ENSG00000081051	A	-1.83	-0.26	0.11	1.98
ENSG00000163053	SLC16A14	A	-1.66	-0.8	0.55	1.91
ENSG00000112294	ALDH5A1	A	-2.075	-0.205	0.695	1.585
LNC-SVIL-2	NA	A	-1.32	-1.25	1.89	0.68
ENSG00000122133	PAEP	A	-0.805	-0.735	-0.805	2.345
ENSG00000147010	SH3KBP1	A	-1.52	-1.14	1.03	1.63
ENSG00000162493	PDPN	A	-1.25	-0.3	-0.72	2.27
ENSG00000148832	PAOX	A	-1.3375	-1.3675	1.3825	1.3225
LNC-ANKRA2-3	NA	A	-1.465	-0.245	-0.495	2.205
LNC-MACC1-1	NA	A	-1.1925	-1.4625	1.6375	1.0175
ENSG00000147883	CDKN2B	A	-1.235	-1.435	1.565	1.105
ENSG00000142235	LMTK3	A	-1.705	-0.895	1.585	1.015
ENSG00000134070	IRAK2	A	-1.9325	-0.4225	0.6475	1.7075
ENSG00000259511	UBE2Q2L	A	-0.9425	-1.6325	0.8575	1.7175
ENSG00000111341	MGP	A	-2.09	-0.2	1.46	0.83
ENSG00000282854	ASAP3	A	-0.915	-1.635	1.755	0.795
ENSG00000110237	ARHGEF17	A	-1.465	-1.195	1.125	1.535
ENSG00000079435	LIPE	A	-1.5525	-1.1025	1.1875	1.4675
ENSG00000117226	GBP3	A	-1.8975	-0.1075	0.1225	1.8825
ENSG00000274334	VASN	A	-2.06	-0.04	0.45	1.65
MUM1L1	NA	A	-2.055	0.115	0.245	1.695
ENSG00000196440	ARMCX4	A	-1.6125	-0.5825	2.0375	0.1575
H1FX-AS1	NA	A	-1.2675	-1.1475	2.0025	0.4125
ENSG00000168679	SLC16A4	A	-1.495	-1.155	1.375	1.275
ENSG00000131378	RFTN1	A	-0.035	-2.155	0.965	1.225
ENSG00000197646	PDCD1LG2	A	-0.9325	-1.6325	0.9375	1.6275
ENSG00000175147	TMEM51-AS1 ENSG00000175147	A	-1.355	-1.285	1.125	1.515
C16ORF45	NA	A	-1.445	-0.745	0.095	2.095
ENSG00000267270	PARD6G-AS1	A	-1.2925	-0.0625	-0.8125	2.1675
LNC-AKR1C2-4	NA	A	-1.35	-1.27	1.59	1.03
ENSG00000124939	SCGB2A1	A	-0.3725	-0.9625	-0.9225	2.2575
ENSG00000135480	KRT7	A	-1.3325	-1.3125	1.3075	1.3375
ENSG00000197043	ANXA6	A	-1.0425	-1.3225	0.3575	2.0075
ENSG00000246985	SOCS2-AS1	A	-1.97	-0.22	1.66	0.53
ENSG00000185052	SLC24A3	A	-1.7325	-0.6425	1.7875	0.5875
C10ORF107	NA	A	-0.7875	-0.6975	-0.7975	2.2825
LNC-TTC9-1	NA	A	-2.0125	0.1575	0.1675	1.6875
LNC-XPC-4	NA	A	-0.78	-0.7	-0.8	2.28
ENSG00000183742	MACC1	A	-1.725	-0.815	1.085	1.455
ENSG00000226510	UPK1A-AS1	A	-1.335	-1.255	0.965	1.625
ENSG00000105639	JAK3	A	-1.915	-0.165	0.315	1.765
C11ORF63	NA	A	-1.5825	-0.9525	0.8975	1.6375
ENSG00000267750	RUNDC3A-AS1 ENSG00000267750	A	-1.9825	-0.2725	0.7175	1.5375
ENSG00000281162	LINC01127	A	-0.9725	-1.5925	1.0475	1.5175
ENSG00000164619	BMPER	A	-1.195	-1.085	0.225	2.055
ENSG00000224805	LINC00853	A	-1.3225	-1.2225	1.6975	0.8475
ENSG00000206159	GYG2P1	A	-0.065	-0.975	-1.115	2.155
ENSG00000105523	FAM83E	A	-1.5175	0.0325	-0.5675	2.0525
ENSG00000109790	KLHL5	A	-1.255	-1.335	1.055	1.535
ENSG00000198624	CCDC69	A	-1.8525	-0.5625	0.9275	1.4875
ENSG00000105929	ATP6V0A4	A	-2.0075	-0.1875	0.6825	1.5125
LNC-FOXB1-1	NA	A	-0.77	-0.69	-0.8	2.26
ENSG00000102452	NALCN	A	-2.165	0.305	0.545	1.315
ENSG00000235947	EGOT	A	-0.9525	-0.2825	-0.9725	2.2075
ENSG00000166046	TCP11L2	A	-1.7325	-0.7025	0.8075	1.6275
ENSG00000237523	LINC00857	A	-1.675	-0.455	0.195	1.935
ENSG00000198573	SPANXC	A	-1.3925	-0.9625	0.4175	1.9375
ENSG00000167554	ZNF610	A	-1.58	-0.52	0.1	2
ENSG00000221817	PPP3CB-AS1	A	-0.4075	-0.6975	-1.1075	2.2125
ENSG00000052802	MSMO1	A	-1.175	-1.415	1.375	1.215
ENSG00000227036	LINC00511	A	-1.235	-1.135	0.445	1.925
ENSG00000115221	ITGB6	A	-0.62	-1.74	0.67	1.69
ENSG00000231768	LINC01354	A	-1.1975	-1.1075	0.3225	1.9825
ENSG00000003249	DBNDD1	A	-0.8325	-1.6425	1.5775	0.8975
ENSG00000288360	ZSWIM4	A	-1.565	-0.785	0.525	1.825
ENSG00000237123	CDSN	A	-1.5575	-0.7175	0.3825	1.8925
ENSG00000274338	CATSPERB	A	-1.835	-0.005	0.025	1.815
ENSG00000153246	PLA2R1	A	-1.15	-1.42	1.21	1.36
ENSG00000161682	FAM171A2	A	-0.4125	-0.6425	-1.1325	2.1875
ACPP	NA	A	-2.09	-0.01	1.24	0.86
ENSG00000235098	ANKRD65	A	-2.015	0.185	0.255	1.575
ENSG00000161921	CXCL16	A	-1.6975	-0.7975	1.1925	1.3025
ENSG00000085063	CD59	A	-1.4325	-0.9325	0.5075	1.8575
ENSG00000167754	KLK5	A	-1.5225	-1.0225	1.1575	1.3875
ENSG00000158555	GDPD5	A	-1.68	-0.82	1.3	1.2
ENSG00000172738	TMEM217	A	-1.3	-1.07	0.49	1.88
LOC100268168	NA	A	-1.285	-1.145	0.635	1.795
ENSG00000104368	PLAT	A	-1.2675	-1.1775	0.6725	1.7725
LOC100130417	NA	A	-2.2025	0.8175	0.9075	0.4775
ENSG00000127585	FBXL16	A	-1.955	0.195	0.125	1.635
LNC-SYNC-2	NA	A	-1.0025	-1.5225	1.2175	1.3075
ENSG00000258947	TUBB3	A	-1.1425	-1.1025	0.2675	1.9775
ENSG00000167964	RAB26	A	-1.865	-0.415	1.495	0.785
ENSG00000117016	RIMS3	A	-0.9075	-1.5875	1.1125	1.3825
ENSG00000167748	KLK1	A	-1.945	-0.295	1.355	0.885
ENSG00000162105	SHANK2	A	-1.3475	-0.7075	0.0125	2.0425
ENSG00000102038	SMARCA1	A	-0.48	-1.86	1.34	1
ENSG00000169902	TPST1	A	-0.6225	-1.7325	1.5775	0.7775
ENSG00000260001	TGFBR3L	A	-1.3275	-1.1375	0.7925	1.6725
ENSG00000197614	MFAP5	A	-1.045	-1.325	0.545	1.825
ENSG00000174827	PDZK1	A	-1.295	-1.225	1.025	1.495
ENSG00000119862	LGALSL	A	-1.4075	-0.5675	-0.0575	2.0325
LNC-TIMP3-4	NA	A	-0.9825	-0.8825	-0.2825	2.1475
ENSG00000197776	KLHDC1	A	-1.3125	-1.2125	1.1175	1.4075
ENSG00000111249	CUX2	A	-0.42	-0.92	-0.83	2.17
ENSG00000170558	CDH2	A	-1.335	-0.315	-0.435	2.085
ENSG00000228221	LINC00578	A	-1.66	-0.56	0.45	1.77
APCDD1L-AS1	NA	A	-0.75	-0.68	-0.76	2.19
ENSG00000181982	CCDC149	A	-1.3025	-1.1925	0.9875	1.5075
ENSG00000244541	LINC01213	A	-2.0025	-0.1525	1.0075	1.1475
ENSG00000148965	SAA4	A	-1.7825	-0.4525	1.6075	0.6275
ENSG00000260630	SNAI3-AS1	A	-0.88	-1.59	1.19	1.28
ENSG00000006118	TMEM132A	A	-1.785	-0.505	0.765	1.525
ENSG00000053747	LAMA3	A	-1.07	-1.41	0.98	1.5
ENSG00000182134	TDRKH	A	-1.73	-0.67	1.3	1.1
ENSG00000072195	SPEG	A	-0.5825	-1.7525	1.4875	0.8475
ENSG00000183496	MEX3B	A	-0.115	-1.985	0.755	1.345
ENSG00000187583	PLEKHN1	A	-1.1475	-1.2875	0.7825	1.6525
ENSG00000164438	TLX3	A	-0.735	-0.665	-0.775	2.175
ENSG00000184988	TMEM106A	A	-1.7875	-0.0575	0.0825	1.7625
ENSG00000115556	PLCD4	A	-0.775	-0.695	-0.705	2.175
MLLT4-AS1	NA	A	-1.74	-0.64	1.33	1.05
ENSG00000187180	LCE2C	A	-0.5675	-1.7875	1.1825	1.1725
ENSG00000123143	PKN1	A	-1.5075	-0.9075	1.5725	0.8425
ENSG00000137709	POU2F3	A	-1.96	0.07	0.38	1.51
ENSG00000221963	APOL6	A	-2.1375	0.5525	0.5325	1.0525
ENSG00000167107	ACSF2	A	-1.985	-0.115	0.845	1.255
ENSG00000119801	YPEL5	A	-1.6775	-0.5775	0.6025	1.6525
ENSG00000078401	EDN1	A	-1.2725	-0.7425	-0.0025	2.0175
ENSG00000174567	GOLT1A	A	-2.015	-0.055	0.905	1.165
ENSG00000164463	CREBRF	A	-0.82	-1.59	1.46	0.95
ENSG00000227234	SPANXB1	A	-1.5175	-0.5375	0.1525	1.9025
LOC152286	NA	A	-1.6275	-0.5775	0.4625	1.7425
ENSG00000009790	TRAF3IP3	A	-0.535	-1.795	1.105	1.225
ENSG00000167972	ABCA3 ENSG00000167972	A	-1.1525	-1.0625	1.9175	0.2975
ENSG00000277614	SCG5	A	-0.5	-1.53	0.13	1.9
ENSG00000068615	REEP1	A	-1.115	-1.195	0.495	1.815
ENSG00000132429	POPDC3	A	-0.4075	-1.8575	1.2525	1.0125
ENSG00000163347	CLDN1	A	-1.7525	-0.2825	0.3175	1.7175
ENSG00000171992	SYNPO	A	-1.2775	0.0225	-0.7475	2.0025
ENSG00000074416	MGLL	A	-1.485	-0.695	0.345	1.835
LOC57399	NA	A	-0.655	-0.545	-0.935	2.135
ENSG00000258279	LINC00592	A	-1.3075	-0.4875	-0.2375	2.0325
GAREML	NA	A	-0.7375	-0.6475	-0.7575	2.1425
LOC101928617	NA	A	-1.28	-1.15	0.89	1.54
ENSG00000171604	CXXC5 ENSG00000171604	A	-1.865	-0.365	1.205	1.025
PRR26	NA	A	-1.6525	-0.7325	1.1675	1.2175
ENSG00000167103	PIP5KL1	A	-1.26	-1.19	1.09	1.36
ENSG00000122641	INHBA	A	-0.785	-1.595	1.045	1.335
XLOC_L2_012931	NA	A	-0.8775	-0.3375	-0.8775	2.0925
LOC101927668	NA	A	-1.4925	-0.9225	1.1075	1.3075
LOC101928075	NA	A	-1.575	-0.585	0.425	1.735
ENSG00000125648	SLC25A23	A	-0.7	-1.65	1.26	1.09
ENSG00000169429	CXCL8	A	-1.2275	-1.2175	1.2825	1.1625
FYB	NA	A	-2.0225	0.1675	1.1875	0.6675
ENSG00000101670	LIPG	A	-1.5875	-0.4475	0.2525	1.7825
ENSG00000160360	GPSM1	A	-1.7975	-0.3675	0.7325	1.4325
ENSG00000214357	NEURL1B	A	-0.1375	-1.8775	0.5725	1.4425
ENSG00000135407	AVIL ENSG00000135407	A	-2.095	0.585	0.555	0.955
ENSG00000130517	PGPEP1	A	-1.9075	-0.1175	1.3625	0.6625
ENSG00000282956	MAGI1	A	0.1	-2	0.7	1.2
ENSG00000158055	GRHL3 ENSG00000158055	A	-1.8	-0.42	1.28	0.94
ENSG00000129038	LOXL1	A	-0.9775	-1.4375	1.2125	1.2025
ENSG00000204022	LIPJ	A	-0.7225	-0.6325	-0.7525	2.1075
ENSG00000101460	MAP1LC3A	A	-1.56	-0.7	0.66	1.6
ENSG00000235448	LURAP1L-AS1	A	-0.4825	-1.7725	1.0975	1.1575
ENSG00000088899	LZTS3	A	-1.305	-0.895	0.395	1.805
KIAA1211L	NA	A	-1.17	-1.24	1.42	0.99
ENSG00000165434	PGM2L1	A	-1.0825	-1.2125	0.5875	1.7075
ENSG00000213901	SLC23A3	A	-1.78	-0.36	0.68	1.46
ENSG00000121578	B4GALT4	A	-1.3	-1.12	1.26	1.16
LOC100507487	NA	A	-1.3225	-1.0925	1.1675	1.2475
LNC-FAM160A1-5	NA	A	-0.9925	-0.8825	-0.1425	2.0175
ENSG00000125398	SOX9	A	-0.96	-1.43	1.07	1.32
ENSG00000102362	SYTL4	A	-1.825	0.175	0.075	1.575
ENSG00000135324	MRAP2	A	-1.57	-0.26	0.01	1.82
ENSG00000167306	MYO5B	A	-1.495	-0.855	0.955	1.395
ENSG00000258777	HIF1A-AS1	A	-1.2225	-1.1425	1.5175	0.8475
ENSG00000136153	LMO7	A	-1.8675	-0.1475	0.6325	1.3825
ENSG00000145715	RASA1	A	-1.18	-1.17	0.79	1.56
ENSG00000128604	IRF5	A	-1.845	-0.285	0.885	1.245
ENSG00000224743	TEX26-AS1	A	-1.16	-0.61	-0.24	2.01
ENSG00000105825	TFPI2	A	-1.9875	0.2725	0.4625	1.2525
LOC101928015	NA	A	-0.515	-1.735	1.125	1.125
ENSG00000112782	CLIC5	A	-1.175	-1.105	1.685	0.595
ENSG00000129646	QRICH2	A	-0.99	-1.28	0.59	1.68
LOC728095	NA	A	-0.53	-0.98	-0.55	2.06
LOC100506411	NA	A	-1.6625	-0.5525	0.7475	1.4675
ENSG00000128394	APOBEC3F	A	-1.4525	-0.9125	1.1075	1.2575
ENSG00000109089	CDR2L	A	-0.6125	-1.6625	1.0575	1.2175
LNC-CDK17-1	NA	A	-1.515	-0.765	0.795	1.485
ENSG00000121858	TNFSF10	A	-1.5125	-0.4125	0.1275	1.7975
LOC101927963	NA	A	-1.2375	-1.1275	0.9525	1.4125
ENSG00000136367	ZFHX2	A	-1.39	-0.98	1.14	1.23
ENSG00000273780	ARHGAP23	A	-1.9	0.02	0.54	1.34
ENSG00000183668	PSG9	A	-1.3075	-1.0675	1.1325	1.2425
ENSG00000011422	PLAUR	A	-1.2425	-1.1225	1.3375	1.0275
LNC-LARP1B-2	NA	A	-1.505	-0.795	1.365	0.935
ENSG00000255346	NOX5	A	-1.0425	-0.9025	0.0175	1.9275
ENSG00000113758	DBN1	A	-1.535	0.015	-0.265	1.785
ENSG00000149300	C11orf52	A	-1.21	-1.15	1.28	1.08
ENSG00000100170	SLC5A1	A	-1.5275	-0.7575	1.3325	0.9525
ENSG00000178026	LRRC75B	A	-1.1475	-1.1875	0.9125	1.4225
LNC-STOM-1	NA	A	-0.47	-1.72	1.1	1.09
ENSG00000095752	IL11	A	-0.7275	-1.2475	0.1125	1.8625
AIM1L	NA	A	-1.4875	-0.3175	0.0025	1.8025
LNC-CLCNKB-2	NA	A	-0.6575	-0.2275	-1.0875	1.9725
ENSG00000178093	TSSK6	A	-1.8725	0.2175	0.2675	1.3875
ENSG00000073150	PANX2	A	-1.5575	-0.6475	0.7325	1.4725
ENSG00000197479	PCDHB11	A	-1.5975	-0.5175	0.5625	1.5525
ENSG00000153233	PTPRR	A	-0.925	-0.835	-0.225	1.985
ENSG00000281886	TGM4	A	-1.3	-0.69	0.16	1.83
ENSG00000118804	STBD1	A	-0.8725	-1.4325	1.3275	0.9775
ENSG00000182022	CHST15	A	-1.54	-0.73	1	1.27
LNC-BARHL2-1	NA	A	-1.5475	-0.7275	1.1625	1.1125
ENSG00000164691	TAGAP	A	-1.19	-1.11	1.48	0.82
ENSG00000204054	LINC00963 ENSG00000204054	A	-1.21	-1.06	0.72	1.55
LNC-AUH-2	NA	A	-1.7775	-0.0575	0.3425	1.4925
ENSG00000239112	SNORD123	A	-1.0575	-1.2775	1.0525	1.2825
ENSG00000102226	USP11	A	-0.8325	-1.2725	1.7475	0.3575
ENSG00000274180	NATD1	A	-1.14	-1.06	0.53	1.67
ENSG00000237330	RNF223	A	-1.7175	0.2425	-0.0975	1.5725
ENSG00000180891	CUEDC1	A	-1.85	0.48	0.02	1.35
ENSG00000059122	FLYWCH1	A	-1.6	-0.21	0.12	1.69
ENSG00000081041	CXCL2	A	-1.0875	-1.1375	1.6225	0.6025
ENSG00000166974	MAPRE2	A	-0.695	-1.465	1.575	0.585
ENSG00000064687	ABCA7	A	-1.08	-1.16	1.57	0.67
PIK3IP1-AS1	NA	A	-1.1675	-0.7175	0.0025	1.8825
ENSG00000069812	HES2	A	-1.5375	-0.6675	0.8025	1.4025
ENSG00000175294	CATSPER1	A	-1.59	-0.63	1.01	1.21
LNC-LRRIQ1-1	NA	A	-0.7075	-0.5975	-0.7075	2.0125
ENSG00000094755	GABRP	A	-1.255	-0.595	-0.015	1.865
LOC102724958	NA	A	-0.7525	-0.5225	-0.7325	2.0075
ENSG00000146166	LGSN	A	-1.615	-0.305	0.305	1.615
ENSG00000162755	KLHDC9	A	-1.765	-0.305	1.185	0.885
LOC100506731	NA	A	0.26	-1.82	0.15	1.41
LNC-AC007405.2.1-3	NA	A	-0.775	-0.675	-0.555	2.005
ENSG00000181240	SLC25A41	A	-0.6825	-0.6025	-0.7225	2.0075
ENSG00000259841	LINC01566	A	-0.7025	-0.6025	-0.7025	2.0075
ENSG00000139508	SLC46A3	A	-0.54	-1.24	-0.1	1.88
ENSG00000107968	MAP3K8	A	-1.45	-0.82	1.18	1.09
ENSG00000165626	BEND7	A	-1.1675	-1.0875	0.7625	1.4925
ENSG00000170044	ZPLD1	A	-0.8225	-0.7325	-0.4325	1.9875
ENSG00000185518	SV2B	A	-0.655	-0.395	-0.925	1.975
ENSG00000197712	FAM114A1	A	-0.9725	-1.3225	1.0675	1.2275
ENSG00000121895	TMEM156	A	-0.71	-0.6	-0.69	2
ENSG00000181143	MUC16	A	-1.175	-1.065	0.725	1.515
LNC-CMPK2-12	NA	A	-1.0575	-0.1175	-0.7375	1.9125
ENSG00000109182	CWH43	A	-1.425	-0.255	-0.115	1.795
ENSG00000149596	JPH2	A	-1.1375	-0.8475	1.8125	0.1725
LNC-CHAF1B-2	NA	A	-1.285	-0.555	0.005	1.835
LNC-MIPOL1-4	NA	A	-1.9025	0.3875	0.3075	1.2075
ENSG00000154133	ROBO4	A	-1.6775	-0.4575	0.9825	1.1525
ENSG00000101017	CD40	A	-0.4975	-1.6375	1.2925	0.8425
ENSG00000169213	RAB3B	A	-1.185	-0.905	0.375	1.715
ENSG00000166897	ELFN2	A	-1.3475	-0.7375	1.6625	0.4225
ENSG00000234899	SOX9-AS1	A	-1.385	-0.835	1.435	0.785
ENSG00000021300	PLEKHB1	A	-0.8725	-1.1825	1.7375	0.3175
ENSG00000172927	MYEOV	A	-1.4025	-0.7625	0.6475	1.5175
LOC102723649	NA	A	-1.765	0.475	-0.095	1.385
ENSG00000150687	PRSS23	A	-1.3675	-0.1575	-0.2875	1.8125
LOC101929959	NA	A	-1.7	-0.17	0.39	1.48
ENSG00000185262	UBALD2 ENSG00000185262	A	-1.625	-0.505	0.855	1.275
ENSG00000198626	RYR2	A	-1.0925	-1.0325	0.4575	1.6675
ENSG00000122870	BICC1	A	-0.9525	-1.3225	1.1175	1.1575
ENSG00000157064	NMNAT2	A	-1.8275	0.3825	0.1325	1.3125
ENSG00000129455	KLK8	A	-1.435	-0.805	1.175	1.065
ENSG00000104140	RHOV	A	-1.905	0.135	0.835	0.935
ENSG00000019169	MARCO	A	-0.9525	-1.3125	1.2375	1.0275
LNC-KAT8-1	NA	A	-1.35	-0.81	0.63	1.53
ENSG00000117472	TSPAN1	A	-1.5525	-0.6325	1.0075	1.1775
FAM26E	NA	A	-1.2625	-0.9825	0.8775	1.3675
LOC101927959	NA	A	0.6075	-1.0325	-1.1425	1.5675
ENSG00000166689	PLEKHA7	A	-1.925	0.445	0.425	1.055
ENSG00000276016	ABR	A	-1.43	-0.69	0.6	1.52
ENSG00000075213	SEMA3A	A	-1.575	-0.575	1.255	0.895
ENSG00000143320	CRABP2	A	-1.2775	-0.9575	1.3825	0.8525
ENSG00000163599	CTLA4	A	-1.1925	-1.0725	1.2875	0.9775
ENSG00000177694	NAALADL2	A	-1.23	-1.04	1.05	1.22
LOC101929340	NA	A	-0.995	-0.925	0.095	1.825
ENSG00000165959	CLMN	A	-1.3275	-0.7275	1.6525	0.4025
ENSG00000116661	FBXO2	A	-0.8225	-1.3925	1.3475	0.8675
ENSG00000136052	SLC41A2	A	-0.535	-1.605	1.135	1.005
ENSG00000214435	AS3MT	A	-0.2125	-1.7725	0.9975	0.9875
ENSG00000162444	RBP7	A	-0.73	-1.47	1.24	0.96
ENSG00000138764	CCNG2	A	-1.4925	-0.7025	1.1675	1.0275
LNC-SLC44A3-2	NA	A	-1.035	-1.155	1.505	0.685
ENSG00000169891	REPS2	A	-1.0625	-0.9325	0.2475	1.7475
ENSG00000187173	LCE2A	A	-0.8825	-1.1625	0.3575	1.6875
ENSG00000164744	SUN3	A	-0.6525	-1.5025	1.2975	0.8575
ENSG00000143556	S100A7	A	-0.89	-0.73	-0.3	1.92
ENSG00000130304	SLC27A1	A	-0.9425	-1.2425	1.4675	0.7175
ENSG00000134824	FADS2	A	-1.2275	-0.9375	0.6525	1.5125
ENSG00000167916	KRT24	A	-1.66	-0.31	0.6	1.37
ENSG00000186517	ARHGAP30	A	-1.8775	0.3925	0.3525	1.1325
ENSG00000186862	PDZD7	A	-0.4725	-0.8125	-0.6525	1.9375
LNC-TMEM88B-1	NA	A	-0.985	-0.885	0.055	1.815
LOC100652768	NA	A	-1.1125	-1.0225	1.5575	0.5775
ENSG00000262862	KRTAP2-3	A	-1.045	-1.195	1.145	1.095
ENSG00000115718	PROC	A	-1.1525	-1.0625	1.3475	0.8675
ENSG00000118785	SPP1	A	-1.1725	-1.0425	1.3275	0.8875
ENSG00000222009	BTBD19	A	-1.0925	-1.1425	1.1875	1.0475
ENSG00000110031	LPXN ENSG00000110031	A	-1.4925	-0.3825	0.2775	1.5975
ENSG00000151117	TMEM86A	A	-1.465	0.015	-0.225	1.675
ENSG00000052344	PRSS8	A	-1.3975	-0.7475	0.7725	1.3725
ENSG00000274324	KIR2DS4	A	-0.2375	-0.9475	-0.6975	1.8825
ENSG00000205517	RGL3	A	-1.0975	-1.0275	1.5425	0.5825
ENSG00000280479	CACFD1	A	-1.4325	-0.4725	0.2875	1.6175
ENSG00000171533	MAP6	A	-0.5075	-1.5875	1.0525	1.0425
ENSG00000183145	RIPPLY3	A	-1.2625	-0.8425	1.5275	0.5775
ENSG00000184985	SORCS2	A	-0.2775	-1.6975	0.8125	1.1625
LNC-FRG2-5	NA	A	-0.52	-1.52	1.41	0.63
ENSG00000105270	CLIP3	A	-1.105	-1.035	0.635	1.505
XLOC_L2_014835	NA	A	-1.4325	0.0175	-0.2625	1.6775
ENSG00000162496	DHRS3	A	-1.2375	-0.9675	1.2025	1.0025
ENSG00000284814	ADCY4	A	-1.425	-0.435	0.235	1.625
ENSG00000162438	CTRC ENSG00000162438	A	-1.425	-0.645	1.435	0.635
ENSG00000138172	CALHM2	A	-1.08	-1.05	1.49	0.64
ENSG00000206262	FOXL2NB	A	-0.655	-0.575	-0.685	1.915
ENSG00000076258	FMO4	A	-1.2625	-0.8825	1.3975	0.7475
ENSG00000137962	ARHGAP29	A	-1.405	-0.385	0.135	1.655
ENSG00000109943	CRTAM	A	-1.8675	0.5725	0.3125	0.9825
ENSG00000172780	RAB43	A	-1.22	-0.98	1.09	1.11
LOC728975	NA	A	-0.7225	-1.4025	1.3075	0.8175
ENSG00000182898	TCHHL1	A	-0.8975	-0.8275	-0.1075	1.8325
LNC-ZNF2-1	NA	A	-0.1425	-1.6925	0.5375	1.2975
ERO1LB	NA	A	-1.0525	-1.1425	0.9775	1.2175
ENSG00000140403	DNAJA4	A	-1.5975	0.1625	-0.0675	1.5025
ENSG00000175662	TOM1L2	A	-1.475	-0.645	1.035	1.085
ENSG00000174992	ZG16	A	-1.535	-0.525	1.235	0.825
LOC100508046	NA	A	-0.9075	-1.1375	1.5825	0.4625
LOC101927769	NA	A	-1.015	-0.905	0.205	1.715
ENSG00000145901	TNIP1	A	-1.1575	-0.8875	0.4725	1.5725
ENSG00000132703	APCS	A	-0.735	-0.495	-0.665	1.895
ENSG00000077063	CTTNBP2	A	-0.68	-0.58	-0.64	1.9
GPR115	NA	A	-1.4225	-0.7125	1.0175	1.1175
ENSG00000122861	PLAU	A	-1.2225	-0.8425	0.5475	1.5175
KIAA1107	NA	A	-1.145	-1.035	1.245	0.935
ENSG00000166535	A2ML1	A	-1.73	0.06	0.38	1.29
XLOC_L2_012871	NA	A	-1.095	-0.985	0.555	1.525
ENSG00000160867	FGFR4	A	-0.635	-0.715	-0.545	1.895
ENSG00000111671	SPSB2	A	-1.33	-0.78	0.74	1.37
ENSG00000042304	C2orf83	A	-1.475	-0.525	0.585	1.415
ENSG00000139899	CBLN3	A	-1.5625	0.1175	-0.0825	1.5275
ENSG00000167566	NCKAP5L	A	-1.6425	0.3275	1.4075	-0.0925
ENSG00000119596	YLPM1	A	-1.3275	-0.5675	1.6225	0.2725
ENSG00000075651	PLD1	A	-1.1025	-1.0725	0.9175	1.2575
ENSG00000275031	METRNL	A	-1.3625	-0.7825	1.0875	1.0575
ENSG00000172818	OVOL1	A	-1.67	-0.26	0.82	1.11
ENSG00000130475	FCHO1	A	-1.0575	-1.1175	1.2025	0.9725
ENSG00000144802	NFKBIZ	A	-1.405	-0.675	0.755	1.325
ENSG00000136883	KIF12	A	-1.105	-1.015	0.705	1.415
ENSG00000110042	DTX4	A	-0.625	-1.455	1.235	0.845
LOC339192	NA	A	-0.5425	-1.4925	0.7475	1.2875
ENSG00000130066	SAT1	A	-1.4875	-0.4475	0.4925	1.4425
LOC100506990	NA	A	-1.5025	-0.4725	0.5975	1.3775
ENSG00000169508	GPR183	A	-1.09	-0.98	0.57	1.5
ENSG00000065361	ERBB3	A	-1.655	0.375	-0.075	1.355
ENSG00000131015	ULBP2	A	-1.385	-0.675	0.695	1.365
ENSG00000187223	LCE2D	A	-0.8425	-0.6425	-0.3725	1.8575
ENSG00000109861	CTSC	A	-1.0975	-1.0675	0.9925	1.1725
LNC-IYD-1	NA	A	-0.8275	-1.2175	1.4925	0.5525
ENSG00000102879	CORO1A	A	-0.995	-1.105	1.425	0.675
LNC-PSMG4-1	NA	A	-0.595	-0.895	-0.355	1.845
ENSG00000150681	RGS18 ENSG00000150681	A	-0.6675	-0.5475	-0.6575	1.8725
ENSG00000283946	CHRNB1	A	-0.955	-1.195	0.955	1.195
ENSG00000054793	ATP9A	A	-1.5725	0.1275	-0.0325	1.4775
LNC-VWA5A-1	NA	A	-0.93	-0.86	0.04	1.75
ENSG00000274873	TMC4	A	-1.69	-0.19	0.95	0.93
RGAG4	NA	A	-1.6925	-0.1425	0.7075	1.1275
ENSG00000226397	C12orf77	A	-1.03	-0.9	1.64	0.29
ENSG00000089327	FXYD5	A	-1.11	-1.04	0.98	1.17
LNC-BTBD19-1	NA	A	-1.48	-0.56	0.85	1.19
ENSG00000092529	CAPN3	A	-1.4025	-0.6625	0.8075	1.2575
ENSG00000138821	SLC39A8	A	-0.2325	-1.6625	0.8375	1.0575
ENSG00000259158	ADAM20P1	A	-1.55	-0.45	0.88	1.12
ENSG00000233791	LINC01136	A	-1.295	-0.065	-0.325	1.685
ENSG00000235169	SMIM1	A	-1.16	-0.97	0.9	1.23
ENSG00000020633	RUNX3	A	-1.67	0.01	0.36	1.3
ENSG00000110427	KIAA1549L	A	-0.835	-1.285	1.125	0.995
ENSG00000074964	ARHGEF10L	A	-1.5875	0.2325	-0.0675	1.4225
ENSG00000002726	AOC1	A	-1.7975	0.6625	0.1925	0.9425
ENSG00000100121	GGTLC2	A	-1.61	0.3	-0.07	1.38
PVRL4	NA	A	-1.4825	-0.3525	0.3775	1.4575
LNC-NDEL1-2	NA	A	-1.4475	-0.6075	1.0625	0.9925
LOC284072	NA	A	-1.605	-0.085	0.315	1.375
ENSG00000162975	KCNF1	A	-0.485	-0.635	-0.725	1.845
ENSG00000012822	CALCOCO1	A	-1.1925	-0.8625	0.6475	1.4075
LNC-NLRP12-2	NA	A	-1.1225	-1.0125	1.0875	1.0475
ENSG00000124766	SOX4	A	-1.1025	-0.7925	0.2675	1.6275
LNC-HARS-1	NA	A	-1.845	0.675	0.525	0.645
C20ORF195	NA	A	-1.1625	-0.9025	0.6775	1.3875
ENSG00000168994	PXDC1 ENSG00000168994	A	-1.265	-0.845	1.115	0.995
ENSG00000274058	TMPRSS11E	A	-1.655	0.265	0.075	1.315
ENSG00000179750	APOBEC3B	A	-1.2275	-0.3475	1.7025	-0.1275
ENSG00000198513	ATL1	A	-0.725	-1.355	1.105	0.975
ENSG00000140931	CMTM3	A	-0.8175	-1.2475	0.7425	1.3225
ENSG00000100196	KDELR3	A	-0.715	-1.355	0.925	1.145
LINC01272	NA	A	-0.86	-0.05	-0.84	1.75
XLOC_L2_001011	NA	A	-0.895	-1.155	1.395	0.655
TXNRD3NB	NA	A	-0.6425	-0.5425	-0.6525	1.8375
ENSG00000221843	C2orf16	A	-0.6725	-0.5525	-0.6125	1.8375
ENSG00000102409	BEX4	A	-1.22	-0.89	1.09	1.02
ENSG00000188487	INSC	A	-1.1525	-0.1825	-0.3925	1.7275
ENSG00000137501	SYTL2	A	-1.15	-0.67	1.64	0.18
ENSG00000272398	CD24	A	-1.29	-0.8	1.02	1.07
ENSG00000181392	SYNE4	A	-1.165	-0.835	0.535	1.465
ENSG00000172893	DHCR7	A	-0.5275	-1.4575	1.2225	0.7625
PPAP2C	NA	A	-1.785	0.605	0.255	0.925
ENSG00000162542	TMCO4	A	-1.76	0.51	0.22	1.03
ENSG00000187627	RGPD1	A	-0.6525	-0.5425	-0.6325	1.8275
ENSG00000237339	LINC01502	A	-0.715	-0.395	-0.705	1.815
ENSG00000186038	HTR3E	A	-0.7675	-0.2575	-0.7675	1.7925
FLJ38773	NA	A	-0.7075	-0.6275	-0.4875	1.8225
ENSG00000234766	LINC01496	A	-1.085	-0.995	0.805	1.275
ENSG00000123933	MXD4	A	-1.35	-0.41	0.21	1.55
LOC100131821	NA	A	-0.6475	-0.5375	-0.6375	1.8225
ENSG00000116191	RALGPS2	A	-0.98	-1.05	1.41	0.62
ENSG00000065882	TBC1D1	A	-0.505	-1.475	0.845	1.135
ENSG00000138411	HECW2	A	-1.4325	0.0175	-0.1225	1.5375
LNC-OPA1-2	NA	A	-0.3175	-1.5775	0.8025	1.0925
ENSG00000125170	DOK4	A	-1.52	-0.41	0.77	1.16
ENSG00000285346	CTRB1	A	-0.6325	-0.5525	-0.6325	1.8175
ENSG00000160190	SLC37A1	A	-1.01	-0.94	1.52	0.43
ENSG00000124225	PMEPA1	A	-0.34	-1.33	0.09	1.58
ENSG00000067082	KLF6	A	-1.11	-0.98	1.11	0.98
ENSG00000139998	RAB15	A	-1.135	-0.715	1.585	0.265
ENSG00000115266	APC2	A	-1.11	-0.95	0.78	1.28
ENSG00000089356	FXYD3	A	-0.92	-1.05	1.48	0.49
ENSG00000258659	TRIM34	A	-1.7575	0.3625	0.3925	1.0025
ENSG00000261652	C15orf65	A	-0.975	-1.115	1.025	1.065
ENSG00000170509	HSD17B13	A	-1.085	-1.005	1.085	1.005
LNC-C11ORF44-1	NA	A	-0.96	-1.09	1.3	0.75
ENSG00000005238	FAM214B	A	-1.2325	-0.6525	0.3775	1.5075
ENSG00000241322	CDRT1	A	-1.74	0.26	1.03	0.45
ENSG00000110002	VWA5A	A	-1.155	-0.925	0.995	1.085
ENSG00000126882	FAM78A	A	-1.0775	-1.0075	1.0125	1.0725
ENSG00000186591	UBE2H	A	-1.355	-0.655	0.825	1.185
LNC-ADAMTS17-1	NA	A	-1.38	-0.6	0.74	1.24
ENSG00000125657	TNFSF9	A	-1.0425	-0.9825	1.3575	0.6675
ENSG00000057657	PRDM1	A	-1.72	0.25	0.39	1.08
ENSG00000040608	RTN4R ENSG00000040608	A	-0.695	-1.335	0.935	1.095
ENSG00000125538	IL1B	A	-1.0925	-0.9025	0.5875	1.4075
LOC101928304	NA	A	-1.2175	-0.8275	0.8325	1.2125
ENSG00000100592	DAAM1	A	-1.165	-0.855	0.695	1.325
ENSG00000203801	LINC00222	A	-0.62	-0.54	-0.64	1.8
ENSG00000019102	VSIG2	A	-1.025	-0.195	-0.505	1.725
ENSG00000143198	MGST3	A	0.12	-0.83	-0.94	1.65
LOC102723673	NA	A	-0.2525	-0.8625	-0.6425	1.7575
ENSG00000115468	EFHD1	A	-1.115	-0.885	0.625	1.375
ENSG00000169129	AFAP1L2	A	-0.7825	-1.2625	0.9575	1.0875
ENSG00000156265	MAP3K7CL	A	-1.485	0.095	-0.055	1.445
MURC	NA	A	0.3525	-1.6675	0.1425	1.1725
ENSG00000171903	CYP4F11	A	-1.7475	0.6725	0.8625	0.2125
ENSG00000008086	CDKL5	A	-1.305	-0.505	0.315	1.495
LNC-SETD6-7	NA	A	-0.6175	-0.5275	-0.6475	1.7925
ENSG00000084710	EFR3B	A	-0.77	-0.41	-0.6	1.78
ENSG00000183196	CHST6	A	-1.74	0.23	0.57	0.94
ENSG00000067064	IDI1	A	-0.9425	-1.1225	0.9675	1.0975
ENSG00000275594	ADAM32	A	-1.7775	0.4225	0.8025	0.5525
ENSG00000112183	RBM24	A	-0.8475	-1.1275	0.5725	1.4025
LNC-CHAF1B-3	NA	A	-0.62	-0.53	-0.64	1.79
ENSG00000124839	RAB17	A	-1.7375	0.1825	0.8625	0.6925
ENSG00000101746	NOL4	A	-1.0425	-1.0225	1.0975	0.9675
ENSG00000158796	DEDD	A	-0.945	-1.095	1.235	0.805
XLOC_L2_010064	NA	A	-0.435	-1.235	0.075	1.595
ENSG00000265096	C1QTNF1-AS1	A	-0.5825	-1.3825	1.1775	0.7875
ENSG00000185442	FAM174B	A	-0.8575	-0.9775	1.5725	0.2625
LNC-NCKAP1-1	NA	A	-0.9225	-1.0525	1.3875	0.5875
ENSG00000140416	TPM1	A	-1.0025	-1.0125	0.7175	1.2975
ENSG00000223715	LINC01208	A	-1.0675	-0.7475	0.2525	1.5625
LNC-RPL31-1	NA	A	-1.5375	0.1925	0.0025	1.3425
ENSG00000283847	HBP1	A	-1.1075	-0.9375	1.0325	1.0125
ENSG00000181045	SLC26A11	A	-1.3425	-0.2325	0.0475	1.5275
ENSG00000168300	PCMTD1	A	-1.5325	-0.3025	0.7375	1.0975
XLOC_L2_000297	NA	A	-1.6525	-0.0225	0.9975	0.6775
ENSG00000250739	LINC01262	A	-1.665	0.285	0.255	1.125
ENSG00000196526	AFAP1	A	-1.1875	-0.1575	-0.2875	1.6325
ENSG00000149435	GGTLC1	A	-1.565	0.465	-0.125	1.225
LOC284669	NA	A	-1.65	0.12	0.4	1.13
ENSG00000249069	LINC01033	A	-0.2825	-1.5325	0.6875	1.1275
FAM84A	NA	A	-1.62	0.06	0.38	1.18
ENSG00000124177	CHD6	A	-0.7925	-1.2225	0.9375	1.0775
ENSG00000153714	LURAP1L	A	-0.9575	-1.0775	0.9525	1.0825
ENSG00000116668	SWT1	A	-1.1175	-0.8875	0.7725	1.2325
ENSG00000109654	TRIM2	A	-0.905	-1.115	1.165	0.855
ENSG00000159871	LYPD5	A	-0.7975	-1.1575	0.6225	1.3325
LOC101929295	NA	A	-0.795	-1.065	1.485	0.375
ENSG00000237634	LINC01556	A	-1.28	-0.35	0.1	1.53
ENSG00000136828	RALGPS1	A	-1.525	-0.215	0.535	1.205
ENSG00000143001	TMEM61	A	-0.99	-1.01	0.77	1.23
ENSG00000095932	SMIM24	A	-0.88	-1.12	0.81	1.19
ENSG00000129595	EPB41L4A	A	-1.39	0.29	-0.31	1.41
ENSG00000148671	ADIRF	A	-1.3275	-0.6375	0.9925	0.9725
ENSG00000196878	LAMB3	A	-1.02	-0.95	0.66	1.31
LNC-RP11-778D12.2.1-2	NA	A	-1.005	-0.885	1.445	0.445
ENSG00000169605	GKN1	A	-0.54	-1.15	0.13	1.56
ENSG00000183347	GBP6 ENSG00000183347	A	-1.71	0.24	0.75	0.72
ENSG00000205978	NYNRIN	A	-1.425	-0.315	0.415	1.325
ENSG00000163453	IGFBP7	A	-1.59	-0.06	0.54	1.11
LNC-FGF9-1	NA	A	-0.8975	-1.0175	0.5225	1.3925
ENSG00000237223	SULT1C2P1	A	-0.83	-0.13	-0.72	1.68
ENSG00000172602	RND1	A	-0.4875	-1.3775	0.6525	1.2125
LNC-FAH-1	NA	A	-0.4325	-0.5925	-0.7025	1.7275
ENSG00000181035	SLC25A42	A	-1.215	-0.625	0.445	1.395
LNC-VSIG2-1	NA	A	-1.2	-0.37	0.01	1.56
LNC-CHPF-1	NA	A	-0.62	-0.5	-0.61	1.73
ENSG00000254389	RHPN1-AS1	A	-0.93	-1.04	1.22	0.75
ENSG00000187098	MITF	A	-1.475	-0.295	0.595	1.175
ENSG00000004939	SLC4A1	A	-1.3275	-0.5775	0.7525	1.1525
ENSG00000124003	MOGAT1	A	-0.48	-1.35	1.27	0.56
ENSG00000148082	SHC3	A	-0.7975	-1.0075	1.4925	0.3125
ENSG00000135929	CYP27A1	A	-1.2375	-0.6875	1.2025	0.7225
ENSG00000099960	SLC7A4	A	-1.08	-0.08	-0.45	1.61
ENSG00000243550	LINC01214	A	-1.31	-0.17	-0.01	1.49
ENSG00000115109	EPB41L5	A	-0.8325	-1.1425	1.0775	0.8975
ENSG00000088340	FER1L4	A	-1.6825	0.2275	0.8075	0.6475
ENSG00000104219	ZDHHC2	A	-0.6925	-1.2325	1.1875	0.7375
ENSG00000273993	PTPRK	A	-0.715	-1.135	0.455	1.395
ENSG00000154096	THY1	A	-1.0025	-0.9125	1.3275	0.5875
XLOC_L2_004772	NA	A	-0.0975	-1.5775	0.6925	0.9825
ENSG00000118898	PPL	A	-1.6025	0.1475	0.3475	1.1075
XLOC_L2_011265	NA	A	-1.5275	0.4425	-0.0975	1.1825
LNC-KLF6-6	NA	A	-1.675	0.365	0.915	0.395
LOC101929174	NA	A	-1.5775	0.1225	1.1525	0.3025
ENSG00000281818	MANSC1	A	-1.635	0.425	0.195	1.015
ENSG00000169169	CPT1C	A	-1.145	-0.725	1.345	0.525
ENSG00000057704	TMCC3	A	-1.205	-0.745	0.915	1.035
ENSG00000182782	HCAR2	A	-1.41	0.22	-0.17	1.36
ENSG00000105464	GRIN2D	A	-1.3775	-0.3375	0.3925	1.3225
ENSG00000228163	HLA-DPA1	A	-1.1025	-0.3025	1.5975	-0.1925
ENSG00000198483	ANKRD35	A	-1.4875	-0.0275	1.2725	0.2425
LNC-POLN-1	NA	A	-1.55	-0.13	0.67	1.01
ENSG00000236409	NRADDP	A	-1.295	-0.395	0.285	1.405
ENSG00000033327	GAB2	A	-0.98	-0.91	0.55	1.34
ENSG00000226634	DDAH2	A	-1.2525	-0.4925	0.3475	1.3975
GPR110	NA	A	-1.3825	-0.4125	1.2075	0.5875
ENSG00000164855	TMEM184A	A	-1.3775	0.1425	-0.1575	1.3925
ENSG00000131435	PDLIM4	A	-0.8175	-1.1275	1.1225	0.8225
ENSG00000126803	HSPA2	A	-0.005	-1.605	0.775	0.835
ENSG00000110448	CD5	A	-0.62	-0.47	-0.61	1.7
ENSG00000099812	MISP	A	-1.52	0.34	-0.02	1.2
ENSG00000082458	DLG3	A	-1.655	0.195	0.625	0.835
LIMS3L	NA	A	-0.035	-1.255	-0.205	1.495
ENSG00000285048	IRF9	A	-1.5675	0.4925	0.0025	1.0725
ENSG00000258128	MKRN9P ENSG00000258128	A	-0.685	-1.225	1.085	0.825
ENSG00000187513	GJA4	A	-1.0125	-0.8925	0.6475	1.2575
ENSG00000205177	C11orf91	A	-1.135	-0.735	0.585	1.285
LNC-DEK-1	NA	A	-0.2575	-1.2875	0.1025	1.4425
ENSG00000130827	PLXNA3	A	-1.275	0.195	-0.345	1.425
ENSG00000120436	GPR31	A	-1.1925	-0.5125	1.4275	0.2775
ENSG00000134198	TSPAN2	A	-0.555	-1.035	0.035	1.555
ENSG00000132205	EMILIN2	A	-1.6175	0.0925	0.7025	0.8225
LNC-SESN3-3	NA	A	-1.065	-0.825	0.635	1.255
ENSG00000184371	CSF1	A	-0.99	-0.91	0.66	1.24
ENSG00000276194	HNF1B	A	-1.14	-0.09	-0.31	1.54
LOC101927196	NA	A	-1.3375	0.5825	1.2025	-0.4475
PP12719	NA	A	-1.6175	0.1825	0.5025	0.9325
ENSG00000146205	ANO7	A	-1.1525	-0.3725	0.0075	1.5175
ENSG00000163131	CTSS	A	-0.61	-0.5	-0.57	1.68
ENSG00000144642	RBMS3	A	-0.685	-1.195	1.165	0.715
ENSG00000182667	NTM	A	-0.41	-1.28	0.33	1.36
LOC645195	NA	A	-0.31	-1.45	0.96	0.8
ENSG00000108828	VAT1	A	-0.94	-0.85	0.37	1.42
ENSG00000135549	PKIB	A	-1.285	-0.435	1.325	0.395
ENSG00000133639	BTG1	A	-0.8225	-1.0325	0.5475	1.3075
C18ORF42	NA	A	-0.115	-0.705	-0.795	1.615
ENSG00000143845	ETNK2 ENSG00000143845	A	-1.465	0.275	-0.045	1.235
ENSG00000251349	MSANTD3-TMEFF1	A	-0.79	-0.9	0.18	1.51
ENSG00000113209	PCDHB5	A	-1.465	-0.175	0.485	1.155
ENSG00000261801	LOXL1-AS1	A	-0.9525	-0.9125	1.2975	0.5675
ENSG00000206026	SMIM21	A	-1.03	-0.62	0.14	1.51
ENSG00000277147	LINC00869	A	-1.535	-0.115	0.745	0.905
C10ORF35	NA	A	-1.055	-0.835	0.675	1.215
ENSG00000157131	C8A	A	-0.9975	-0.8975	0.6825	1.2125
LOC101926966	NA	A	-0.6	-0.47	-0.6	1.67
ENSG00000197364	S100A7L2	A	-0.58	-0.49	-0.6	1.67
ENSG00000124256	ZBP1	A	-1.2925	1.0175	0.8375	-0.5625
LOC100130778	NA	A	-0.99	-0.93	1.09	0.83
LOC440117	NA	A	-0.995	-0.925	1.085	0.835
ENSG00000203711	C6orf99	A	-1.08	-0.81	0.71	1.18
ENSG00000122121	XPNPEP2	A	-1.5125	0.2375	1.1675	0.1075
ENSG00000198021	SPANXA1	A	-0.85	-0.76	0.06	1.55
LOC101927793	NA	A	-0.8425	-0.7525	0.0375	1.5575
ENSG00000137486	ARRB1	A	-0.375	-0.605	-0.675	1.655
ENSG00000138735	PDE5A	A	-1.1675	-0.7275	0.8825	1.0125
ENSG00000129514	FOXA1	A	-1.5575	0.4325	0.0925	1.0325
XLOC_L2_015216	NA	A	-0.96	-0.96	0.94	0.98
ENSG00000017260	ATP2C1	A	-1.065	-0.835	0.795	1.105
NCRNA00249	NA	A	-0.63	-1.03	0.18	1.48
ENSG00000173908	KRT28	A	-0.59	-0.49	-0.58	1.66
ENSG00000122986	HVCN1	A	-0.6925	-0.2825	-0.6625	1.6375
ENSG00000213075	RPL31P11	A	-0.9825	-0.8625	1.2875	0.5575
ENSG00000196388	INCA1	A	-1.02	-0.88	1.12	0.78
LNC-GFM1-1	NA	A	-0.84	-1.07	0.95	0.96
ENSG00000237814	SFTA2	A	-0.6875	-1.0775	0.3925	1.3725
LINC00087	NA	A	-0.9275	-0.9575	1.1825	0.7025
ENSG00000121104	FAM117A	A	-1.135	-0.695	1.245	0.585
LNC-ABCD3-1	NA	A	-0.3	-1.43	0.99	0.74
LOC101929989	NA	A	0.25	-0.8	-0.91	1.46
ENSG00000174808	BTC	A	-1.575	0.185	0.995	0.395
ENSG00000041880	PARP3	A	-1.565	0.625	0.905	0.035
ENSG00000005243	COPZ2	A	-0.6025	-1.2525	0.9875	0.8675
LOC79999	NA	A	-0.8075	-0.5475	-0.2675	1.6225
LNC-CACNB3-1	NA	A	-1.605	0.155	0.695	0.755
ENSG00000128342	LIF	A	-1.07	-0.83	1.03	0.87
ENSG00000122359	ANXA11	A	-1.595	0.285	0.365	0.945
LNC-CCDC64B-1	NA	A	-0.6275	-1.2175	0.7325	1.1125
ENSG00000139364	TMEM132B	A	-0.5675	-0.4975	-0.5875	1.6525
ENSG00000169208	OR10G3	A	-0.85	-1.04	1.11	0.78
ENSG00000137834	SMAD6	A	-0.82	-0.73	-0.01	1.56
ENSG00000176641	RNF152	A	-0.99	-0.9	1.12	0.77
LNC-LARGE-2	NA	A	-0.33	-0.31	-0.95	1.59
LOC102723873	NA	A	-0.5725	-0.4825	-0.5925	1.6475
ENSG00000177169	ULK1	A	-1.145	-0.425	0.115	1.455
ENSG00000280650	KCNIP4-IT1	A	-1.6425	0.6675	0.5075	0.4675
ENSG00000240024	LINC00888	A	-0.5475	-1.2475	0.6325	1.1625
LNC-STXBP1-2	NA	A	-0.99	-0.9	1.07	0.82
ENSG00000102886	GDPD3	A	-1.6375	0.4025	0.6025	0.6325
HMHA1	NA	A	-1.2925	-0.5125	0.7575	1.0475
ENSG00000122591	FAM126A	A	-0.88	-0.79	1.47	0.2
ENSG00000186474	KLK12	B	-5.7975	4.6825	-5.7975	6.9125
ENSG00000171345	KRT19	B	-6.88	5.44	-4.57	6.01
ENSG00000216306	KRT19P2	B	-6.58	5.17	-4.37	5.78
ENSG00000129824	RPS4Y1	B	-5.1325	5.9275	-5.8725	5.0775
ENSG00000280969	RPS4Y2	B	-5.5875	5.7325	-5.0375	4.8925
ENSG00000067048	DDX3Y ENSG00000067048	B	-4.7125	5.1775	-4.7425	4.2775
ENSG00000051523	CYBA	B	-5.5575	3.8525	-3.1775	4.8825
ENSG00000186340	THBS2	B	-3.945	5.555	-4.725	3.115
ENSG00000237380	HOXD-AS2	B	-4.2025	3.3375	-3.9025	4.7675
ENSG00000156127	BATF	B	-4.2175	4.0925	-3.5875	3.7125
TTTY15	NA	B	-3.9	3.76	-3.86	4
ENSG00000114374	USP9Y ENSG00000114374	B	-3.855	3.515	-3.815	4.155
ENSG00000275214	IFI27	B	-4.775	4.245	-2.655	3.185
ENSG00000159182	PRAC1	B	-3.7925	4.1875	-3.7725	3.3775
ENSG00000268104	SLC6A14	B	-4.6725	2.4475	-2.4425	4.6675
ENSG00000240990	HOXA11-AS	B	-4.6825	3.9475	-2.5825	3.3175
LNC-GADD45A-2	NA	B	-3.6125	3.7875	-3.5525	3.3775
ENSG00000131002	TXLNGY	B	-3.5375	3.9425	-3.5775	3.1725
ENSG00000181449	SOX2	B	-2.235	5.115	-4.145	1.265
ENSG00000000971	CFH	B	-3.63	4.11	-3.32	2.84
ENSG00000163364	LINC01116	B	-4.1025	3.1975	-2.7925	3.6975
ENSG00000140519	RHCG	B	-3.165	3.025	-3.605	3.745
LOC102724689	NA	B	-3.6475	3.1625	-3.0675	3.5525
ENSG00000109610	SOD3	B	-2.9525	0.7375	-2.9625	5.1775
ENSG00000111275	ALDH2	B	-2.1075	3.7225	-4.3575	2.7425
ENSG00000115648	MLPH	B	-3.8425	2.9575	-2.7225	3.6075
ENSG00000185885	IFITM1	B	-4.8125	4.4375	-0.4925	0.8675
ENSG00000130303	BST2	B	-4.43	4.38	-1.33	1.38
ENSG00000132821	VSTM2L	B	-3.7075	3.0125	-2.7675	3.4625
ENSG00000171004	HS6ST2	B	-3.4275	3.6825	-3.0475	2.7925
ENSG00000263309	KRT23	B	-3.52	3.4	-2.86	2.98
ENSG00000204323	SMIM5	B	-4.29	2.62	-1.76	3.43
ENSG00000105388	CEACAM5	B	-3.655	2.625	-2.545	3.575
ENSG00000176728	TTTY14	B	-3.005	2.295	-3.015	3.725
ENSG00000273529	HES5	B	-3.19	2.15	-2.77	3.81
ENSG00000168421	RHOH	B	-2.8475	3.6325	-3.0775	2.2925
ENSG00000073737	DHRS9	B	-0.0875	3.1725	-4.7975	1.7125
ENSG00000157601	MX1	B	-4.72	2.99	-0.27	2
ENSG00000016402	IL20RA	B	-1.695	3.665	-3.875	1.905
ENSG00000108622	ICAM2	B	-3.42	2.05	-2.31	3.68
ENSG00000111700	SLCO1B3	B	-2.8775	3.7425	-2.8875	2.0225
ENSG00000163209	SPRR3	B	-3.555	2.875	-2.255	2.935
ENSG00000206199	ANKUB1	B	-2.9375	2.9125	-2.9375	2.9625
ENSG00000233522	FAM224A	B	-3.0325	3.0675	-2.8325	2.7975
ENSG00000185215	TNFAIP2	B	-4.275	0.735	-0.315	3.855
ENSG00000167759	KLK13 ENSG00000167759	B	-4.37	1.21	-0.42	3.58
PP14571	NA	B	-3.6075	0.9725	-1.4875	4.1225
ENSG00000005073	HOXA11	B	-3.7975	3.2825	-1.7175	2.2325
ENSG00000067646	ZFY	B	-2.8725	2.9775	-2.8725	2.7675
ENSG00000198692	EIF1AY	B	-2.8575	3.0025	-2.8475	2.7025
ENSG00000175879	HOXD8	B	-2.855	2.585	-2.825	3.095
ENSG00000226363	HAGLROS	B	-3.55	2.82	-1.97	2.7
ENSG00000126709	IFI6	B	-3.5075	3.5825	-1.8175	1.7425
ENSG00000165078	CPA6	B	-2.76	2.29	-2.78	3.25
ENSG00000159184	HOXB13	B	-2.7875	2.6925	-2.7875	2.8825
ENSG00000132170	PPARG	B	-3.42	2.74	-2.07	2.75
ENSG00000169583	CLIC3	B	-4.03	0.76	-0.44	3.71
ENSG00000171476	HOPX	B	-1.47	1.98	-3.75	3.24
ENSG00000285379	RIPK3	B	-2.5125	0.9475	-2.5425	4.1075
ENSG00000167653	PSCA	B	-3.285	1.865	-2.015	3.435
ENSG00000275326	NOSTRIN	B	-2.51	1.37	-2.69	3.83
ENSG00000262243	CES1	B	-3.45	1.82	-1.78	3.41
ENSG00000116785	CFHR3	B	-3.4925	3.1475	-1.7825	2.1275
ENSG00000176920	FUT2	B	-2.66	1.83	-2.66	3.49
ENSG00000244734	HBB	B	-1.7225	4.4575	-2.6125	-0.1225
ENSG00000128710	HOXD10	B	-2.805	2.345	-2.595	3.055
ENSG00000101213	PTK6	B	-3.3675	2.5425	-1.9275	2.7525
ENSG00000224309	ANKRD30BP2	B	-4.0425	1.1275	-0.3325	3.2475
ENSG00000188199	NUTM2B	B	-2.975	2.655	-2.295	2.615
ENSG00000089250	NOS1	B	-3.1725	2.8675	-2.0425	2.3475
ENSG00000176678	FOXL1	B	-1.845	2.375	-3.325	2.795
ENSG00000143416	SELENBP1 ENSG00000143416	B	-2.63	3	-2.62	2.25
LNC-EVX1-5	NA	B	-3.42	2.51	-1.64	2.55
LNC-GYG2P1-1	NA	B	-2.76	2.41	-2.43	2.78
ENSG00000173535	TNFRSF10C	B	-3.525	2.465	-1.455	2.515
ENSG00000143382	ADAMTSL4	B	-3.805	0.525	-0.145	3.425
LNC-HOXA13-1	NA	B	-2.47	1.53	-2.49	3.43
ENSG00000153208	MERTK	B	-1.665	2.595	-3.295	2.365
CCAT1	NA	B	-2.045	3.155	-2.895	1.785
ENSG00000106258	CYP3A5	B	-2.5225	2.7875	-2.5325	2.2675
ENSG00000138795	LEF1	B	-0.11	3.69	-3.45	-0.13
LNC-ANKS1A-1	NA	B	-3.8525	2.3475	-0.6625	2.1675
ENSG00000137959	IFI44L	B	-3.4825	3.6175	-0.3125	0.1775
ENSG00000263639	MSMB	B	-1.61	3.22	-3.15	1.54
PTPLAD2	NA	B	-3.7625	0.9675	-0.2925	3.0875
ENSG00000086289	EPDR1	B	-3.7375	0.7625	-0.1975	3.1725
ENSG00000167757	KLK11	B	-3.5	1.29	-0.89	3.1
ENSG00000080007	DDX43	B	-2.4525	2.3375	-2.4725	2.5875
ENSG00000198574	SH2D1B	B	-3.5075	0.6925	-0.5275	3.3425
ENSG00000147872	PLIN2	B	-0.365	3.465	-3.445	0.345
LNC-CTD-2134A5.2.1-2	NA	B	-3.07	2.04	-1.71	2.74
ENSG00000185499	MUC1	B	-2.99	0.09	-0.88	3.78
ENSG00000138193	PLCE1	B	-2.1625	1.9175	-2.6225	2.8675
ENSG00000274233	CCL5	B	-3.845	2.835	0.365	0.645
ENSG00000163993	S100P	B	-3.4825	0.8675	-0.5725	3.1875
ENSG00000235487	PSORS1C1	B	-2.5775	2.1625	-2.2275	2.6425
ENSG00000184574	LPAR5	B	-3.675	1.275	-0.415	2.815
ENSG00000108602	ALDH3A1	B	-2.1675	3.1025	-2.4875	1.5525
ENSG00000206072	SERPINB11	B	-2.3625	2.7575	-2.3825	1.9875
ENSG00000148346	LCN2	B	-3.355	0.475	-0.455	3.335
ENSG00000170477	KRT4	B	-2.415	1.085	-2.065	3.395
ENSG00000122420	PTGFR	B	-2.5025	1.4075	-2.0925	3.1875
ENSG00000262068	KRTAP3-1	B	-1.275	4.105	-1.735	-1.095
ENSG00000145879	SPINK7	B	-3.0475	1.9925	-1.5775	2.6325
ENSG00000106031	HOXA13	B	-2.3625	2.4075	-2.3725	2.3275
ENSG00000100033	PRODH	B	-2.645	3.055	-1.905	1.495
LOC100507420	NA	B	-2.215	2.185	-2.485	2.515
ENSG00000288292	CLDN7	B	-3.67	0.63	0.17	2.87
ENSG00000169248	CXCL11	B	-3.1925	2.7375	-1.2425	1.6975
PTPN20B	NA	B	-2.3125	1.9675	-2.3325	2.6775
ENSG00000140297	GCNT3	B	-3.39	1.84	-0.91	2.46
ENSG00000154319	FAM167A ENSG00000154319	B	-2.3225	1.8975	-2.3025	2.7275
ENSG00000143536	CRNN	B	-2.25	2.49	-2.4	2.16
ENSG00000170542	SERPINB9	B	-3.5125	0.5475	-0.0425	3.0075
ENSG00000151715	TMEM45B	B	-2.54	2.47	-2.1	2.17
ENSG00000184368	MAP7D2 ENSG00000184368	B	-0.995	2.665	-3.295	1.625
ENSG00000282013	RPH3AL	B	-3.7425	2.0575	-0.1325	1.8175
ENSG00000242335	CFB	B	-3.25	2.34	-1.12	2.03
LOC101928413	NA	B	-3.5825	1.2175	-0.2825	2.6475
ENSG00000115009	CCL20	B	-2.805	1.885	-1.715	2.635
ENSG00000283056	ZG16B	B	-2.8575	1.9525	-1.6575	2.5625
ENSG00000253293	HOXA10	B	-1.905	2.455	-2.655	2.105
ENSG00000099282	TSPAN15	B	-3.415	1.095	-0.505	2.825
ENSG00000140379	BCL2A1	B	-3.2125	0.3175	-0.3325	3.2275
C14ORF37	NA	B	-2.945	2.115	-1.495	2.325
ENSG00000119125	GDA	B	-3.4225	0.5775	-0.0725	2.9175
LOC101929494	NA	B	-2.645	1.625	-1.755	2.775
ENSG00000185873	TMPRSS11B	B	-3.275	0.465	-0.255	3.065
ENSG00000189377	CXCL17	B	-2.145	2.265	-2.365	2.245
ENSG00000135374	ELF5	B	-2.1925	2.8575	-2.2125	1.5475
FLJ32255	NA	B	-2.285	2.045	-2.205	2.445
ENSG00000141469	SLC14A1	B	-1.74	-0.28	-1.73	3.75
LNC-SDR42E1-1	NA	B	-1.6225	2.4075	-2.7725	1.9875
ENSG00000143369	ECM1	B	-2.8925	0.3875	-0.7725	3.2775
ENSG00000162704	ARPC5	B	-1.5175	2.1825	-2.8375	2.1725
ENSG00000215853	RPTN	B	-2.075	3.245	-2.025	0.855
ENSG00000169509	CRCT1	B	-2.5	0.5	-1.35	3.35
ENSG00000187608	ISG15	B	-2.9675	2.8825	-1.0475	1.1325
ENSG00000136514	RTP4	B	-3.76	1.46	0.69	1.61
ENSG00000223749	MIR503HG	B	-1.8375	1.5025	-2.4375	2.7725
LINC00483	NA	B	-1.3175	3.7825	-1.2675	-1.1975
LPPR5	NA	B	-2.6475	1.2725	-1.4875	2.8625
ENSG00000185745	IFIT1	B	-3.02	2.95	-0.72	0.79
ENSG00000115919	KYNU	B	-3.2575	1.2725	-0.5375	2.5225
ENSG00000182742	HOXB4	B	-2.18	2.78	-2.04	1.44
ENSG00000196273	LINC00523	B	-1.45	3.71	-1.4	-0.86
ENSG00000180353	HCLS1	B	-2.3125	1.7575	-1.9525	2.5075
LOC648987	NA	B	-2.4775	1.9725	-1.7875	2.2925
XLOC_L2_011411	NA	B	-0.2125	2.2875	-3.3825	1.3075
ENSG00000115602	IL1RL1	B	-2.795	1.745	-1.345	2.395
ENSG00000137747	TMPRSS13	B	-2.735	0.865	-1.115	2.985
ENSG00000111432	FZD10	B	-2.065	0.835	-1.895	3.125
ENSG00000137968	SLC44A5	B	-2.12	1.85	-2.14	2.41
ENSG00000135114	OASL	B	-3.18	2.72	-0.34	0.8
ENSG00000070526	ST6GALNAC1	B	-2.7325	1.5575	-1.3525	2.5275
ENSG00000267795	SMIM22	B	-3.095	1.125	-0.605	2.575
ENSG00000125998	FAM83C	B	-2.1	2.17	-2.12	2.05
ENSG00000124429	POF1B	B	-3.5	1.12	0.35	2.03
ENSG00000165246	NLGN4Y	B	-2.0975	2.4025	-2.0675	1.7625
ENSG00000197980	LEKR1	B	-1.2375	3.6225	-1.2575	-1.1275
ENSG00000169245	CXCL10 ENSG00000169245	B	-3.3225	2.2475	-0.0825	1.1575
ENSG00000156218	ADAMTSL3	B	-2.01	1.22	-2.01	2.8
ENSG00000183486	MX2	B	-2.0125	2.8275	-1.9925	1.1775
ENSG00000134321	RSAD2	B	-2.955	2.685	-0.705	0.975
ENSG00000188373	C10orf99	B	-0.6	3.14	-2.67	0.13
ENSG00000003436	TFPI	B	-1.8275	0.4725	-1.8575	3.2125
ENSG00000169550	MUC15	B	-2.065	1.895	-2.085	2.255
ENSG00000131016	AKAP12	B	-2.4775	0.3725	-1.0275	3.1325
ENSG00000132530	XAF1	B	-2.9525	2.4575	-0.7625	1.2575
ENSG00000227858	ZFP57	B	-3.245	1.125	-0.115	2.235
ENSG00000151640	DPYSL4	B	-1.905	2.155	-2.185	1.935
ENSG00000189221	MAOA	B	-2.8125	0.9775	-0.8325	2.6675
ENSG00000101850	GPR143	B	-1.605	1.545	-2.375	2.435
LNC-ADAM10-2	NA	B	-1.5025	1.7575	-2.4625	2.2075
ENSG00000153802	TMPRSS11D	B	-0.3225	2.3075	-3.0825	1.0975
ENSG00000103089	FA2H	B	-3.0475	1.4725	-0.5175	2.0925
ENSG00000151376	ME3	B	-2.1675	1.2925	-1.7175	2.5925
ENSG00000132357	CARD6	B	-3.13	1.31	-0.28	2.1
LINC01510	NA	B	-2.3725	0.7075	-1.2225	2.8875
LOC101927482	NA	B	-2.4825	0.3075	-0.8125	2.9875
ENSG00000277753	MUC20	B	-1.37	0.66	-2.22	2.93
ENSG00000282838	PRSS21	B	-1.8825	2.5075	-2.0025	1.3775
ENSG00000117122	MFAP2	B	-2.2775	0.7825	-1.3375	2.8325
ENSG00000062282	DGAT2	B	-3.2475	0.8525	0.3425	2.0525
ENSG00000180155	LYNX1	B	-1.995	0.415	-1.455	3.035
ENSG00000237945	LINC00649	B	-2.065	2.045	-1.865	1.885
ENSG00000183878	UTY	B	-1.905	2.525	-1.925	1.305
ENSG00000177989	ODF3B	B	-3.005	1.115	-0.335	2.225
ENSG00000235336	SLC44A4	B	-1.57	-0.07	-1.58	3.22
ENSG00000149177	PTPRJ	B	-2.48	1.01	-1.14	2.61
ENSG00000128713	HOXD11	B	-1.9525	1.8475	-1.9525	2.0575
ENSG00000140279	DUOX2	B	-2.9425	2.0275	-0.5325	1.4475
ENSG00000167656	LY6D	B	-0.86	2.94	-2.37	0.29
ENSG00000159263	SIM2	B	-2.6225	0.9875	-0.8825	2.5175
ENSG00000242366	UGT1A8	B	-2.1625	1.9175	-1.6825	1.9275
ENSG00000119922	IFIT2	B	-2.4275	2.7325	-1.0075	0.7025
ENSG00000186377	CYP4X1	B	-1.1875	2.7925	-2.2775	0.6725
ENSG00000151023	ENKUR	B	-1.6725	0.3775	-1.7025	2.9975
LOC642366	NA	B	-1.8875	2.3125	-1.9075	1.4825
ENSG00000281459	PADI1	B	-2.4375	1.8925	-1.3175	1.8625
ENSG00000119917	IFIT3	B	-2.255	2.845	-1.105	0.515
ENSG00000175274	TP53I11	B	-2.4425	1.3875	-1.2325	2.2875
ENSG00000167165	UGT1A6	B	-2.185	1.895	-1.615	1.905
ENSG00000132329	RAMP1	B	-0.54	2.49	-2.73	0.78
LOC102724420	NA	B	0.7375	2.1175	-3.0725	0.2175
ENSG00000183770	FOXL2	B	-1.9825	-0.0025	-1.0825	3.0675
ENSG00000012817	KDM5D ENSG00000012817	B	-1.8625	1.9275	-1.9425	1.8775
XLOC_L2_012847	NA	B	-1.44	-0.27	-1.46	3.17
LNC-BTBD10-3	NA	B	-1.7225	2.1675	-2.0325	1.5875
ENSG00000157551	KCNJ15	B	-1.3575	1.4625	-2.3175	2.2125
ENSG00000180861	LINC01559	B	-1.8	1.25	-1.88	2.43
ENSG00000168016	TRANK1	B	-1.075	0.895	-2.375	2.555
ENSG00000196542	SPTSSB	B	-1.8475	2.3125	-1.8375	1.3725
ENSG00000134326	CMPK2	B	-2.89	1.95	-0.35	1.29
ENSG00000133710	SPINK5	B	-1.655	1.235	-1.975	2.395
ENSG00000249816	LINC00964	B	-1.8375	2.0525	-1.8675	1.6525
LNC-BTC-5	NA	B	-0.06	2.58	-2.66	0.14
ENSG00000091490	SEL1L3	B	-1.4575	1.4625	-2.1775	2.1725
ENSG00000112769	LAMA4	B	-3.0425	0.8875	0.2575	1.8975
ENSG00000112139	MDGA1	B	-1.82	2.17	-1.85	1.5
LOC100508631	NA	B	-1.27	2.04	-2.33	1.56
ENSG00000251381	LINC00958	B	-1.5525	2.2075	-2.0525	1.3975
ENSG00000170956	CEACAM3 ENSG00000170956	B	-2.9175	1.0025	-0.0575	1.9725
LNC-WDR11-1	NA	B	-1.4375	2.3625	-2.0675	1.1425
ENSG00000128849	CGNL1	B	-1.2775	1.7325	-2.2875	1.8325
ENSG00000149260	CAPN5	B	-3.0675	0.9825	0.4725	1.6125
LINC00675	NA	B	-1.7225	2.4575	-1.7525	1.0175
ENSG00000275758	DDTL	B	-2.4525	2.1575	-0.9325	1.2275
ENSG00000147485	PXDNL	B	-2.43	1.07	-0.91	2.27
ENSG00000197191	CYSRT1	B	-2.755	0.575	-0.075	2.255
ENSG00000163121	NEURL3	B	-1.82	2.24	-1.68	1.26
ENSG00000133466	C1QTNF6	B	-2.715	0.675	-0.165	2.205
ENSG00000159337	PLA2G4D	B	-1.2025	2.8775	-1.7025	0.0275
ENSG00000236242	MYO16-AS1	B	-2.2	0.69	-1	2.51
ENSG00000186281	GPAT2	B	-0.835	0.485	-2.225	2.575
ENSG00000240194	CYMP	B	-1.675	2.445	-1.695	0.925
LOC101929723	NA	B	-1.0525	3.0575	-1.0725	-0.9325
ENSG00000178750	STX19	B	-2.0925	1.8575	-1.3725	1.6075
LNC-MKKS-3	NA	B	-1.0275	3.0325	-1.0575	-0.9475
ENSG00000164120	HPGD	B	-2.76	1.72	-0.22	1.26
ENSG00000228237	EFCAB14-AS1	B	-1.04	3.02	-1.08	-0.9
ENSG00000285222	GCNT2	B	-1.69	0.96	-1.65	2.38
ENSG00000072858	SIDT1	B	-2.335	1.665	-1.025	1.695
LNC-GPBP1-3	NA	B	-1.8775	1.2125	-1.5175	2.1825
XLOC_L2_009182	NA	B	0.095	1.975	-2.755	0.685
YAE1D1	NA	B	-2.44	0.96	-0.67	2.15
FAM65B	NA	B	-1.4475	1.7025	-1.9875	1.7325
ENSG00000087460	GNAS	B	-1.7525	1.8275	-1.6925	1.6175
ENSG00000211445	GPX3	B	-1.6825	2.1475	-1.7025	1.2375
ENSG00000064787	BCAS1	B	-1.6525	2.3475	-1.6425	0.9475
ENSG00000172005	MAL	B	-0.96	1.01	-2.24	2.19
ENSG00000203783	PRR9	B	-1.7275	1.5025	-1.6875	1.9125
ENSG00000227954	TARID	B	-1.3675	2.8225	-1.3675	-0.0875
LOC102723335	NA	B	-1.185	2.935	-1.115	-0.635
LOC101928430	NA	B	-1.7125	1.4175	-1.6725	1.9675
ENSG00000179455	MKRN3	B	-1.6725	1.5775	-1.7225	1.8175
ENSG00000087495	PHACTR3	B	-2.295	1.515	-0.965	1.745
ENSG00000246223	LINC01550	B	0.185	2.085	-2.625	0.355
LNC-CNTLN-2	NA	B	-2.5025	1.8575	-0.5325	1.1775
ENSG00000156574	NODAL	B	-0.3075	2.6225	-2.0875	-0.2275
ENSG00000066248	NGEF	B	-1.1525	2.1875	-2.0525	1.0175
LOC101928891	NA	B	-2.4125	1.0275	-0.6325	2.0175
LNC-PHF3-1	NA	B	-1.1725	2.0675	-2.0625	1.1675
ENSG00000137648	TMPRSS4	B	-2.5925	1.2675	-0.3525	1.6775
ENSG00000173221	GLRX	B	-2.1325	0.4375	-0.7425	2.4375
ENSG00000185352	HS6ST3	B	-1.66	1.8	-1.68	1.54
ENSG00000128714	HOXD13	B	-1.6475	1.8925	-1.6775	1.4325
ENSG00000189433	GJB4	B	-2.505	0.655	-0.245	2.095
ENSG00000160870	CYP3A7	B	-1.985	1.775	-1.305	1.515
ENSG00000156414	TDRD9	B	-1.79	0.06	-0.92	2.65
ENSG00000224577	LINC01117	B	-1.595	0.925	-1.585	2.255
ENSG00000164093	PITX2	B	-2.225	1.895	-0.915	1.245
ENSG00000251321	PCAT4	B	-1.475	2.785	-0.435	-0.875
ENSG00000154227	CERS3	B	-1.47	1.75	-1.81	1.53
ENSG00000163083	INHBB	B	-2.7125	1.3875	0.0875	1.2375
ENSG00000166828	SCNN1G	B	-2.2825	2.3075	-0.3725	0.3475
ENSG00000161807	OR7G1	B	-2.18	0.76	-0.78	2.2
ENSG00000137965	IFI44	B	-2.2325	2.2875	-0.5425	0.4875
ENSG00000249082	C5orf66-AS1	B	-2.2025	1.4375	-0.9425	1.7075
ENSG00000166317	SYNPO2L	B	-1.3075	2.2625	-1.7775	0.8225
ENSG00000154556	SORBS2	B	-1.3275	-0.0275	-1.3175	2.6725
ENSG00000260027	HOXB7	B	-1.5625	0.8475	-1.5225	2.2375
LNC-SREK1-1	NA	B	-1.855	1.575	-1.355	1.635
ENSG00000106852	LHX6	B	-1.9275	2.3225	-0.9775	0.5825
ENSG00000167600	CYP2S1	B	-1.2675	1.8225	-1.9075	1.3525
ENSG00000165449	SLC16A9 ENSG00000165449	B	-0.585	2.365	-2.085	0.305
ENSG00000263155	MYZAP	B	-2.39	0.61	-0.27	2.05
ENSG00000261715	LINC01477	B	-1.885	0.205	-0.795	2.475
LOC101927851	NA	B	-1.5425	1.0075	-1.5725	2.1075
ENSG00000258791	LINC00520	B	0.28	1.77	-2.6	0.55
LNC-SPAG1-2	NA	B	-0.9525	2.7675	-0.9725	-0.8425
ENSG00000178814	OPLAH	B	-1.9675	1.2325	-1.1275	1.8625
ENSG00000160180	TFF3	B	-1.8025	0.7175	-1.1525	2.2375
ENSG00000126778	SIX1 ENSG00000126778	B	-2.1775	1.1425	-0.8075	1.8425
ENSG00000274577	LHX1	B	-1.9275	1.4325	-1.1975	1.6925
ENSG00000276780	NLRP10	B	-1.665	0.025	-0.885	2.525
ENSG00000285348	TGM1	B	-1.9775	0.6525	-0.8675	2.1925
ENSG00000143595	AQP10	B	-2.395	1.055	-0.345	1.685
ENSG00000214145	LINC00887	B	-1.4825	0.7675	-1.4725	2.1875
ENSG00000157150	TIMP4	B	-1.5325	1.2175	-1.5525	1.8675
ENSG00000198643	FAM3D	B	-1.7275	2.1325	-1.2275	0.8225
ENSG00000142973	CYP4B1	B	-2.61	1.38	0.89	0.34
EPB41L4A-AS2	NA	B	-1.3475	0.4725	-1.4575	2.3325
ENSG00000057149	SERPINB3	B	0.395	1.635	-2.535	0.505
ENSG00000206073	SERPINB4	B	0.5575	1.7175	-2.4825	0.2075
ENSG00000164292	RHOBTB3	B	-0.7675	1.2425	-2.1375	1.6625
ENSG00000246100	LINC00900	B	-1.835	1.465	-1.205	1.575
ENSG00000124587	PEX6	B	-1.3575	1.6425	-1.6975	1.4125
ENSG00000196371	FUT4	B	-1.1725	1.8775	-1.8125	1.1075
ENSG00000163141	BNIPL	B	-1.95	1.48	-1.05	1.52
ENSG00000133401	PDZD2	B	-2.32	0.67	-0.22	1.87
ENSG00000168447	SCNN1B	B	-1.945	1.845	-0.995	1.095
ENSG00000016082	ISL1	B	-1.0675	2.1625	-1.7575	0.6625
ENSG00000179603	GRM8	B	-1.15	2.57	-1.16	-0.26
ENSG00000138109	CYP2C9	B	-0.8975	2.6425	-0.9375	-0.8075
ENSG00000121068	TBX2	B	-2.025	2.245	-0.385	0.165
ENSG00000188660	LINC00319	B	-1.25	0.94	-1.69	2
LOC100505664	NA	B	-2.13	0.48	-0.43	2.08
ENSG00000203877	RIPPLY2	B	-1.4875	2.4525	-0.9975	0.0325
ENSG00000099994	SUSD2	B	-1.6925	1.6475	-1.3225	1.3675
ENSG00000172183	ISG20	B	-2.1325	1.0975	-0.6825	1.7175
LOC101927023	NA	B	-0.665	2.515	-1.505	-0.345
ENSG00000165591	FAAH2 ENSG00000165591	B	-2.1175	0.5825	-0.4875	2.0225
ENSG00000196407	THEM5	B	-1.395	2.375	-1.225	0.245
ENSG00000284881	DEFB1	B	-1.55	0.71	-1.28	2.12
ENSG00000108578	BLMH ENSG00000108578	B	-1.7525	1.6675	-1.2125	1.2975
ENSG00000105664	COMP	B	-1.4875	2.1125	-1.3375	0.7125
LNC-SRGAP3-1	NA	B	-1.6625	1.0975	-1.2725	1.8375
ENSG00000124664	SPDEF	B	-1.28	0.09	-1.22	2.41
ENSG00000162946	DISC1	B	-1.09	2	-1.74	0.83
ENSG00000173848	NET1	B	-1.405	0.535	-1.335	2.205
LNC-SHPRH-2	NA	B	-2.1525	1.2875	-0.6225	1.4875
ENSG00000203875	SNHG5	B	-0.915	1.895	-1.895	0.915
ENSG00000104490	NCALD	B	-1.6975	0.4525	-0.9575	2.2025
ENSG00000206450	HLA-B	B	-2.355	1.585	-0.105	0.875
ENSG00000141527	CARD14	B	-2.0325	1.2275	-0.7625	1.5675
ENSG00000136059	VILL	B	-2.105	0.605	-0.415	1.915
ENSG00000166446	CDYL2	B	-2.2525	0.9575	-0.3025	1.5975
ENSG00000188064	WNT7B	B	-1.49	0.57	-1.22	2.14
ENSG00000197635	DPP4	B	-1.54	2.16	-1.14	0.52
ENSG00000154975	CA10	B	-0.6975	2.5325	-0.9775	-0.8575
ENSG00000182578	CSF1R	B	0.12	1	-2.42	1.3
ENSG00000183018	SPNS2	B	-1.475	1.375	-1.445	1.545
ENSG00000089127	OAS1	B	-2.0425	2.0375	-0.3025	0.3075
LNC-HTR1B-2	NA	B	-0.79	1.58	-1.98	1.19
LNC-WDR7-6	NA	B	-1.43	1.21	-1.45	1.67
ENSG00000159556	ISL2	B	-1.415	1.775	-1.435	1.075
LOC102723471	NA	B	-1.4725	1.7775	-1.3725	1.0675
ENSG00000152137	HSPB8	B	-0.52	0.19	-1.83	2.16
ENSG00000137628	DDX60	B	-2.32	1.29	-0.09	1.12
LOC102724448	NA	B	-1.2475	0.5725	-1.4175	2.0925
ENSG00000121742	GJB6	B	-0.6425	2.1175	-1.8025	0.3275
ENSG00000112182	BACH2	B	-2.08	0.5	-0.31	1.89
ENSG00000110492	MDK	B	-1.97	1.16	-0.75	1.56
LNC-MTOR-1	NA	B	-2.4225	1.0875	0.3275	1.0075
ENSG00000150394	CDH8	B	-1.075	2.395	-1.095	-0.225
ENSG00000049249	TNFRSF9	B	-1.25	0.28	-1.25	2.22
ENSG00000164756	SLC30A8	B	-1.6425	1.6975	-1.1525	1.0975
ENSG00000100285	NEFH	B	-1.2375	1.9925	-1.4475	0.6925
ENSG00000172350	ABCG4	B	-2.2825	1.5975	0.1675	0.5175
ENSG00000233041	PHGR1	B	-0.5475	0.7625	-1.9975	1.7825
ENSG00000011590	ZBTB32	B	-0.845	2.455	-0.865	-0.745
ENSG00000140274	DUOXA2	B	-1.36	1.92	-1.36	0.8
LOC101927172	NA	B	-1.3825	0.8675	-1.3525	1.8675
ENSG00000079385	CEACAM1 ENSG00000079385	B	-2.025	1.015	-0.575	1.585
ENSG00000078399	HOXA9	B	-1.5475	1.7025	-1.2275	1.0725
ENSG00000136859	ANGPTL2	B	-0.8875	2.2525	-1.4375	0.0725
ENSG00000101210	EEF1A2	B	-2.045	1.125	-0.555	1.475
ENSG00000120075	HOXB5	B	0.4825	0.2125	-2.2675	1.5725
ENSG00000139626	ITGB7	B	-1.69	0.89	-1	1.8
ENSG00000250510	GPR162	B	-1.89	1.27	-0.81	1.43
LOC100507406	NA	B	-1.715	0.705	-0.895	1.905
ENSG00000134668	SPOCD1	B	-0.9725	0.0875	-1.3625	2.2475
ENSG00000188738	FSIP2	B	-0.325	1.765	-2.055	0.615
ENSG00000243284	VSIG8	B	-0.5225	1.0075	-2.0325	1.5475
ENSG00000095303	PTGS1	B	-0.4375	2.1225	-1.7575	0.0725
ENSG00000273707	CDKN1C	B	-1.49	0.81	-1.19	1.87
LNC-GSX2-1	NA	B	-1.3575	0.7325	-1.2975	1.9225
ENSG00000163207	IVL	B	-1.8025	0.4975	-0.6525	1.9575
XLOC_L2_001972	NA	B	-1.3475	0.9325	-1.3675	1.7825
ENSG00000121964	GTDC1	B	-2.075	0.495	-0.175	1.755
ENSG00000279688	AQP7P3	B	-1.545	0.195	-0.795	2.145
ENSG00000258484	SPESP1	B	-1.36	1.49	-1.38	1.25
ENSG00000105146	AURKC	B	-1.9475	1.5625	-0.5875	0.9725
ENSG00000163202	LCE3D	B	-1.2625	0.7275	-1.3525	1.8875
LOC101929374	NA	B	-1.08	1.29	-1.63	1.42
ENSG00000156282	CLDN17	B	-1.35	0.91	-1.32	1.76
ENSG00000122971	ACADS	B	-0.505	1.055	-1.995	1.445
LNC-DHX37-5	NA	B	-1.1675	1.2825	-1.5375	1.4225
ENSG00000108370	RGS9	B	-1.105	0.015	-1.125	2.215
LOC101929448	NA	B	-1.3225	0.9575	-1.3425	1.7075
ENSG00000141579	ZNF750	B	-1.5325	0.7975	-1.0625	1.7975
ENSG00000023171	GRAMD1B	B	-1.2675	0.5925	-1.2675	1.9425
ENSG00000282107	TMEM255B	B	-1.605	1.365	-1.075	1.315
ENSG00000042493	CAPG	B	-1.6775	0.7825	-0.8675	1.7625
ENSG00000186806	VSIG10L	B	-1.5875	0.8725	-1.0075	1.7225
LNC-ANKRD20A1-2	NA	B	-1.41	0.51	-1.06	1.96
ENSG00000087266	SH3BP2	B	-1.325	0.995	-1.315	1.645
LNC-NTSR2-5	NA	B	-0.8125	2.3175	-0.8425	-0.6625
ENSG00000150540	HNMT	B	-1.585	0.595	-0.885	1.875
ENSG00000162390	ACOT11	B	-1.64	0.84	-0.91	1.71
ENSG00000168907	PLA2G4F	B	-1.1125	1.8275	-1.4325	0.7175
ENSG00000185046	ANKS1B	B	-0.6075	2.2325	-1.2875	-0.3375
ENSG00000169860	P2RY1	B	-0.4325	1.7775	-1.8625	0.5175
ENSG00000068078	FGFR3	B	-1.2675	2.1225	-0.9775	0.1225
LOC729860	NA	B	-1.005	1.605	-1.585	0.985
LNC-EXOSC8-1	NA	B	-1.3275	1.2425	-1.3275	1.4125
ENSG00000138646	HERC5	B	-0.9025	2.2275	-1.1125	-0.2125
ENSG00000168685	IL7R	B	-1.3675	0.7325	-1.1675	1.8025
ENSG00000280587	LINC01348	B	-1.7625	0.5775	-0.6025	1.7875
ENSG00000121281	ADCY7	B	-1.9825	0.5575	-0.2125	1.6375
ENSG00000159261	CLDN14	B	-1.2275	0.6025	-1.2475	1.8725
ENSG00000175567	UCP2	B	-1.61	0.69	-0.85	1.77
ENSG00000234465	PINLYP	B	-0.995	2.065	-1.265	0.195
ENSG00000091831	ESR1	B	-1.8025	0.9275	-0.6525	1.5275
ENSG00000162572	SCNN1D	B	-1.8825	0.7075	-0.4425	1.6175
ENSG00000003400	CASP10	B	-1.35	0.88	-1.2	1.67
ENSG00000225434	LINC01504	B	-1.6375	0.8425	-0.8475	1.6425
ENSG00000169474	SPRR1A	B	-0.61	1.18	-1.84	1.27
MARC1	NA	B	-2.06	1.54	0.24	0.28
LNC-PLS3-1	NA	B	-0.7375	0.8525	-1.6975	1.5825
RARRES3	NA	B	-1.785	1.725	-0.465	0.525
ENSG00000100321	SYNGR1	B	-1.0375	0.6825	-1.4075	1.7625
ENSG00000128833	MYO5C	B	-1.5475	1.5525	-0.9575	0.9525
ENSG00000151240	DIP2C	B	-1.145	1.645	-1.365	0.865
ENSG00000128789	PSMG2	B	-1.7275	0.7025	-0.6275	1.6525
LNC-MRPL39-4	NA	B	-1.6775	1.7325	-0.6375	0.5825
ENSG00000150722	PPP1R1C	B	-0.9775	1.0025	-1.5275	1.5025
ENSG00000229928	LINC00400	B	-0.8275	2.2125	-0.6175	-0.7675
C2ORF54	NA	B	-1.7075	0.5325	-0.5575	1.7325
ENSG00000274114	ALOX15P1	B	-2.08	0.79	0.05	1.24
ENSG00000276561	IRF7	B	-2.0925	0.8675	0.0975	1.1275
ENSG00000159450	TCHH	B	-0.56	0.22	-1.56	1.9
ENSG00000106066	CPVL	B	-0.815	2.045	-1.245	0.015
ENSG00000170786	SDR16C5	B	-1.2325	1.3475	-1.2925	1.1775
ENSG00000110446	SLC15A3	B	-1.535	1.965	-0.405	-0.025
ENSG00000182771	GRID1	B	-1.205	1.605	-1.265	0.865
ENSG00000029534	ANK1	B	-0.4225	1.9575	-1.5325	-0.0025
ENSG00000185966	LCE3E	B	-1.225	0.535	-1.125	1.815
ENSG00000262993	KRT31	B	-0.8925	1.1575	-1.5725	1.3075
ENSG00000146147	MLIP	B	-1.1425	0.3675	-1.1225	1.8975
ENSG00000105852	PON3	B	-1.4975	1.8125	-0.7575	0.4425
ENSG00000171595	DNAI2	B	-0.025	1.875	-1.655	-0.195
ENSG00000173821	RNF213 ENSG00000173821	B	-1.62	0.64	-0.68	1.66
ENSG00000150556	LYPD6B	B	-1.0475	1.6925	-1.3375	0.6925
ENSG00000130055	GDPD2	B	-1.9925	1.0875	-0.1225	1.0275
LNC-FAM182A-2	NA	B	-1.5375	0.6025	-0.7675	1.7025
ENSG00000013725	CD6	B	-1.7125	0.4675	-0.4425	1.6875
LOC100506476	NA	B	-1.76	0.63	-0.44	1.57
ENSG00000253187	HOXA10-AS	B	-1.4275	1.6225	-0.9475	0.7525
ENSG00000113296	THBS4	B	-0.9025	1.7375	-1.4025	0.5675
ENSG00000167768	KRT1	B	0.795	0.295	-2.095	1.005
ENSG00000106688	SLC1A1	B	-1.3625	0.8275	-1.0425	1.5775
ENSG00000197496	SLC2A10	B	-0.9275	0.3525	-1.2875	1.8625
LINC01468	NA	B	-1.61	1.23	-0.79	1.17
ENSG00000140254	DUOXA1	B	-1.7075	0.5425	-0.4675	1.6325
ENSG00000188959	C9orf152	B	-1.92	1.15	-0.24	1.01
ENSG00000164307	ERAP1	B	-0.925	1.685	-1.405	0.645
ENSG00000136231	IGF2BP3	B	-1.3975	0.6325	-0.9275	1.6925
LOC101927200	NA	B	-0.88	0.62	-1.43	1.69
LOC100128697	NA	B	-1.51	1.87	-0.5	0.14
ENSG00000166183	ASPG	B	-1.38	1.84	-0.78	0.32
LINC00202-2	NA	B	-1.6575	1.1925	-0.6875	1.1525
ENSG00000177374	HIC1	B	-1.1325	0.5075	-1.1425	1.7675
ENSG00000145107	TM4SF19	B	-0.1975	1.3925	-1.8775	0.6825
LOC101928100	NA	B	-1.2025	1.4975	-1.2025	0.9075
ENSG00000165795	NDRG2	B	-1.2775	0.1025	-0.7575	1.9325
ENSG00000129910	CDH15	B	-1.13	0.44	-1.11	1.8
ENSG00000106541	AGR2	B	-1.46	1.75	-0.73	0.44
ENSG00000107201	DDX58	B	-1.95	0.71	-0.01	1.25
LNC-ALX1-2	NA	B	-0.87	1.28	-1.5	1.09
ENSG00000172382	PRSS27 ENSG00000172382	B	-1.0475	0.2525	-1.0775	1.8725
ENSG00000071282	LMCD1	B	-1.315	0.325	-0.825	1.815
ENSG00000019186	CYP24A1	B	-1.0525	1.0775	-1.3425	1.3175
LNC-C14ORF37-1	NA	B	-1.175	1.485	-1.195	0.885
ENSG00000112280	COL9A1	B	-1.005	1.265	-1.385	1.125
ENSG00000176894	PXMP2	B	-1.015	1.135	-1.375	1.255
ENSG00000281879	ABO	B	-1.415	0.245	-0.645	1.815
ENSG00000119686	FLVCR2	B	-0.83	1.82	-1.29	0.3
ENSG00000064270	ATP2C2	B	-1.175	1.515	-1.175	0.835
ENSG00000272620	AFAP1-AS1	B	-0.73	2.06	-0.71	-0.62
LNC-HIVEP1-2	NA	B	-0.8425	1.1575	-1.4925	1.1775
ENSG00000181652	ATG9B	B	-1.6175	0.6425	-0.5475	1.5225
LOC100128239	NA	B	-0.945	-0.085	-0.935	1.965
ENSG00000141376	BCAS3	B	-1.9175	0.6625	0.0225	1.2325
ENSG00000170835	CEL	B	-0.295	1.895	-1.375	-0.225
ENSG00000228340	MIR646HG	B	-1.385	1.485	-0.905	0.805
ENSG00000171446	KRT27	B	-0.1175	1.5825	-1.7275	0.2625
SNHG23	NA	B	-1.0725	1.7875	-1.0525	0.3375
ENSG00000165238	WNK2	B	-1.015	0.225	-1.045	1.835
FAM129A	NA	B	-1.12	1.55	-1.16	0.73
ENSG00000128274	A4GALT	B	-1.48	0.71	-0.74	1.51
ENSG00000179674	ARL14	B	-1.6725	1.0575	-0.5325	1.1475
ENSG00000138642	HERC6	B	-1.98	1.09	0.52	0.37
ENSG00000214514	KRT42P	B	-1.205	1.485	-1.085	0.805
ENSG00000215910	C1orf167	B	0.1075	-0.1225	-1.6425	1.6575
HECTD2-AS1	NA	B	-1.1925	0.8775	-1.1125	1.4275
ENSG00000188803	SHISA6	B	-0.7175	2.0225	-0.6875	-0.6175
LOC101928011	NA	B	-1.15	1.25	-1.18	1.08
ENSG00000170276	HSPB2	B	-1.6525	0.8175	-0.5025	1.3375
ENSG00000023839	ABCC2	B	-0.6425	1.8975	-1.1925	-0.0625
ENSG00000159674	SPON2	B	-1.1275	1.5325	-1.1275	0.7225
ENSG00000177465	ACOT4	B	-1.555	0.915	-0.665	1.305
ENSG00000182568	SATB1	B	-1.6275	0.3925	-0.3275	1.5625
ENSG00000187764	SEMA4D	B	-1.925	1.135	0.505	0.285
ENSG00000166394	CYB5R2	B	-1.205	0.775	-1.045	1.475
ENSG00000183773	AIFM3	B	-1.455	0.285	-0.515	1.685
ENSG00000103569	AQP9	B	-0.7325	0.5375	-1.3925	1.5875
LNC-NSMCE1-1	NA	B	-1.465	0.655	-0.685	1.495
ENSG00000171671	SHANK2-AS3	B	-1.0825	0.8775	-1.1825	1.3875
ENSG00000188100	FAM25A	B	-1.0375	0.7125	-1.1775	1.5025
ENSG00000229637	PRAC2	B	-1.135	1.635	-1.005	0.505
ENSG00000187017	ESPN	B	-1.5375	0.4425	-0.4675	1.5625
ENSG00000101276	SLC52A3	B	-1.0225	0.4575	-1.0925	1.6575
ENSG00000158517	NCF1	B	-0.795	1.925	-0.845	-0.285
ENSG00000118322	ATP10B	B	-0.9925	1.7275	-1.0325	0.2975
ENSG00000170190	SLC16A5	B	-1.5075	1.5625	-0.4775	0.4225
ENSG00000119938	PPP1R3C	B	0.5775	0.5775	-1.9525	0.7975
ENSG00000183454	GRIN2A	B	-0.85	1.12	-1.38	1.11
ENSG00000185962	LCE3A	B	-1.015	0.755	-1.185	1.445
LOC101930346	NA	B	-0.9375	1.3925	-1.2675	0.8125
LNC-KCNT2-2	NA	B	-0.86	1.9	-0.83	-0.21
ENSG00000085831	TTC39A	B	-0.755	1.655	-1.275	0.375
LOC100131599	NA	B	-0.6725	1.9475	-0.7025	-0.5725
ENSG00000177627	C12orf54	B	-0.7175	1.1625	-1.4675	1.0225
ENSG00000288301	NEURL4	B	0.04	0.92	-1.85	0.89
ENSG00000086696	HSD17B2	B	-1.45	0.26	-0.45	1.64
ENSG00000160868	CYP3A4	B	-1.11	0.81	-1.1	1.4
ENSG00000102854	MSLN	B	-1.53	0.95	-0.61	1.19
LOC101060091	NA	B	-0.6925	1.9375	-0.7125	-0.5325
ENSG00000103811	CTSH	B	-1.0125	1.6775	-1.0225	0.3575
ENSG00000231107	LINC01508 ENSG00000231107	B	-0.335	1.415	-1.615	0.535
ENSG00000175928	LRRN1 ENSG00000175928	B	-1.0225	0.4175	-1.0325	1.6375
ENSG00000113532	ST8SIA4	B	-1.025	1.665	-1.005	0.365
LNC-OSBPL10-1	NA	B	-0.7725	1.7275	-1.1525	0.1975
ENSG00000176194	CIDEA	B	-1.4075	1.4625	-0.6675	0.6125
ENSG00000213022	KLK9	B	-1.795	0.655	0.005	1.135
LNC-LEPROTL1-3	NA	B	-0.315	0.775	-1.665	1.205
ENSG00000204832	ST8SIA6-AS1	B	-1.1175	1.2725	-1.0875	0.9325
LNC-C15ORF57-1	NA	B	-1.2525	1.6475	-0.7225	0.3275
HIST2H2AA4	NA	B	-1.7175	0.6625	-0.1675	1.2225
MGC32805	NA	B	-0.6875	1.9125	-0.6375	-0.5875
ENSG00000148516	ZEB1	B	-1.09	1.24	-1.11	0.96
ENSG00000147168	IL2RG	B	-0.7625	0.7275	-1.3525	1.3875
ENSG00000274454	SLC22A18AS	B	-0.8125	1.8275	-0.9225	-0.0925
ENSG00000188089	PLA2G4E	B	-0.34	0.86	-1.65	1.13
ENSG00000103034	NDRG4	B	-0.88	0.33	-1.1	1.65
ENSG00000170954	ZNF415	B	-1.1325	0.4275	-0.8925	1.5975
ENSG00000056291	NPFFR2	B	-0.6925	-0.0125	-1.0725	1.7775
ENSG00000153179	RASSF3	B	-0.97	1.03	-1.21	1.15
ENSG00000134398	ERN2	B	-0.2675	0.2325	-1.5075	1.5425
LNC-C6ORF146-1	NA	B	-0.6275	1.6125	-1.2975	0.3125
ENSG00000121005	CRISPLD1	B	-1.0225	0.5975	-1.0625	1.4875
LNC-HTR1B-1	NA	B	-1.0575	1.3625	-1.0775	0.7725
ENSG00000171790	SLFNL1	B	-0.345	0.785	-1.615	1.175
ENSG00000103888	CEMIP	B	-0.6725	1.8775	-0.6925	-0.5125
LNC-C2ORF42-3	NA	B	-1.0325	0.7075	-1.0825	1.4075
ENSG00000276333	HS3ST6	B	-1.6225	1.4075	0.2975	-0.0825
ENSG00000261456	TUBB8	B	-1.6025	0.7575	-0.3525	1.1975
ENSG00000276497	APBA1	B	-1.07	0.89	-1.08	1.26
LNC-LRTM2-1	NA	B	-1.015	1.495	-1.045	0.565
ENSG00000198092	TMPRSS11F	B	-1.505	0.495	-0.405	1.415
LOC100506860	NA	B	-1.2675	0.3225	-0.6475	1.5925
LNC-MYBBP1A-1	NA	B	-1.0675	1.2925	-1.0675	0.8425
ENSG00000244617	ASPRV1	B	-0.18	1	-1.69	0.87
XLOC_L2_005804	NA	B	-0.76	1.23	-1.34	0.87
LNC-ANKRD10-1	NA	B	-1.01	1.51	-1.03	0.53
XLOC_L2_013730	NA	B	-0.27	1.76	-1.17	-0.32
ENSG00000160255	ITGB2	B	-1.35	1.32	-0.71	0.74
LOC100506526	NA	B	-0.82	1.07	-1.3	1.05
ENSG00000125775	SDCBP2	B	-1.4925	0.5075	-0.4125	1.3975
ENSG00000175287	PHYHD1	B	-1.0075	1.2925	-1.1075	0.8225
LNC-PTGS1-1	NA	B	-1.6125	1.0575	-0.3125	0.8675
ENSG00000188338	SLC38A3	B	-0.3075	1.2125	-1.5875	0.6825
ENSG00000123977	DAW1	B	-1.08	0.99	-1.05	1.14
ENSG00000204866	IGFL2	B	0.39	0.89	-1.82	0.54
ENSG00000189001	SBSN	B	-0.77	0.66	-1.27	1.38
ENSG00000166592	RRAD ENSG00000166592	B	-1.365	0.605	-0.625	1.385
ENSG00000143365	RORC	B	-0.98	0.29	-0.93	1.62
CLLU1OS	NA	B	-1.305	0.325	-0.565	1.545
ENSG00000172794	RAB37 ENSG00000172794	B	-1.0375	0.8525	-1.0675	1.2525
ENSG00000124772	CPNE5	B	-1.1575	0.6125	-0.8775	1.4225
ENSG00000184058	TBX1	B	-0.695	0.725	-1.335	1.305
ENSG00000054938	CHRDL2	B	-0.6475	1.8325	-0.6775	-0.5075
ENSG00000134365	CFHR4	B	-1.03	1.25	-1.07	0.85
ENSG00000242779	ZNF702P	B	-1.01	0.56	-1.01	1.46
ENSG00000134827	TCN1	B	-1.275	1.065	-0.815	1.025
ENSG00000224259	LINC01133	B	-0.9275	0.9725	-1.1675	1.1225
ENSG00000157445	CACNA2D3	B	-0.785	1.755	-0.805	-0.165
LINC01183	NA	B	-0.9925	0.4775	-0.9725	1.4875
LNC-APLN-1	NA	B	-1.2025	0.2875	-0.6425	1.5575
LNC-TCOF1-1	NA	B	-0.5575	1.4525	-1.3175	0.4225
LNC-RPS27A-1	NA	B	-0.46	1.43	-1.38	0.41
ENSG00000198286	CARD11	B	-1.6	0.74	-0.22	1.08
ENSG00000226051	ZNF503-AS1	B	-1.2175	1.3825	-0.7575	0.5925
ENSG00000284868	DHRS1	B	-1.3175	0.5025	-0.5875	1.4025
ENSG00000132677	RHBG	B	-0.7125	1.2775	-1.2825	0.7175
ENSG00000110876	SELPLG	B	-1.3175	0.9625	-0.7075	1.0625
ENSG00000168032	ENTPD3	B	-1.1275	1.0725	-0.9375	0.9925
ENSG00000164509	IL31RA	B	0.4425	0.7925	-1.7775	0.5425
LNC-PCDH7-6	NA	B	-1.015	0.855	-1.035	1.195
ENSG00000156564	LRFN2	B	-1.395	1.345	-0.475	0.525
SEPT8	NA	B	-0.1725	0.3375	-1.5125	1.3475
ENSG00000110799	VWF ENSG00000110799	B	-1.7275	0.9525	0.2525	0.5225
ENSG00000128606	LRRC17	B	-0.82	1.69	-0.83	-0.04
LNC-C4ORF52-1	NA	B	-1.7075	1.0025	0.2925	0.4125
LNC-C5ORF63-2	NA	B	-0.615	0.385	-1.225	1.455
ENSG00000163520	FBLN2	B	-0.68	1.69	-0.89	-0.12
ENSG00000102575	ACP5	B	-0.5975	1.0025	-1.3575	0.9525
ENSG00000182674	KCNB2	B	-0.61	1.75	-0.67	-0.47
LNC-TSC2-1	NA	B	-0.9825	0.7075	-1.0025	1.2775
ENSG00000196363	WDR5	B	-0.9475	1.1325	-1.0675	0.8825
LNC-SUSD1-1	NA	B	-1.1825	0.9375	-0.8225	1.0675
ENSG00000135960	EDAR	B	-1.6525	0.8775	0.0075	0.7675
ENSG00000130762	ARHGEF16	B	-1.335	1.085	-0.615	0.865
ENSG00000148704	VAX1	B	-0.98	0.67	-0.99	1.3
ENSG00000170231	FABP6	B	-0.7375	1.3725	-1.1675	0.5325
ENSG00000277781	MROH6	B	-0.8775	0.8425	-1.1175	1.1525
ENSG00000111335	OAS2	B	-1.41	1.43	-0.11	0.09
ENSG00000099937	SERPIND1 ENSG00000099937	B	-0.8575	1.5925	-0.8675	0.1325
LOC101928126	NA	B	-0.06	0.81	-1.62	0.87
LNC-RP3-377D14.1.1-4	NA	B	-0.85	1.19	-1.13	0.79
C5ORF56	NA	B	-1.6475	0.8325	0.0225	0.7925
ENSG00000182393	IFNL1	B	-0.6775	1.7325	-0.6175	-0.4375
ENSG00000181690	PLAG1	B	-1.5175	0.4725	-0.1575	1.2025
LOC101929125	NA	B	-0.42	1.67	-0.97	-0.28
ENSG00000140391	TSPAN3	B	0.15	0.72	-1.67	0.8
H2AFB2	NA	B	-1.51	0.91	-0.28	0.88
LNC-C20ORF197-3	NA	B	-1.31	1.24	-0.55	0.62
ENSG00000178796	RIIAD1	B	-1.455	0.555	-0.295	1.195
ENSG00000158292	GPR153	B	-0.635	1.375	-1.195	0.455
ENSG00000130751	NPAS1 ENSG00000130751	B	-1.6025	0.7475	-0.0325	0.8875
ENSG00000236967	RNF39	B	-0.7375	0.4625	-1.1075	1.3825
ENSG00000041515	MYO16	B	-0.5625	0.9975	-1.3325	0.8975
LOC100129721	NA	B	-0.435	0.355	-1.295	1.375
ENSG00000177721	ANXA2R	B	-0.765	1.265	-1.135	0.635
ENSG00000278488	NAPRT	B	-1.015	1.295	-0.885	0.605
ENSG00000151778	SERP2	B	-1.2725	0.3075	-0.4325	1.3975
ENSG00000184148	SPRR4	B	0.3825	-0.0875	-1.4975	1.2025
ZNF812	NA	B	-1.125	0.805	-0.805	1.125
ENSG00000100385	IL2RB	B	-1.2725	1.4775	-0.0625	-0.1425
ENSG00000143631	FLG	B	0.3775	0.7975	-1.6725	0.4975
ENSG00000180549	FUT7	B	-1.3925	0.9575	-0.4425	0.8775
ENSG00000285114	GSDMC	B	-1.24	0.64	-0.62	1.22
ENSG00000186207	LCE5A	B	-0.3025	1.3375	-1.3525	0.3175
ENSG00000185306	C12orf56	B	-0.415	0.905	-1.405	0.915
ENSG00000218510	LINC00339 ENSG00000218510	B	-1.43	1.07	-0.34	0.7
ENSG00000284021	LGALS9C	B	-1.17	1.38	-0.6	0.39
ENSG00000203697	CAPN8	B	-1.595	1.005	0.135	0.455
ENSG00000169084	DHRSX	B	-1.2275	0.6525	-0.6275	1.2025
LNC-RPRM-5	NA	B	-0.1775	0.8225	-1.5175	0.8725
ENSG00000139988	RDH12	B	-0.945	1.585	-0.585	-0.055
ENSG00000135973	GPR45	B	-1.0225	0.3375	-0.7425	1.4275
ENSG00000184113	CLDN5	B	-1.1725	1.2675	-0.6625	0.5675
XLOC_L2_006665	NA	B	-0.99	0.59	-0.88	1.28
FAM83H-AS1	NA	B	-0.515	1.505	-1.095	0.105
ENSG00000138207	RBP4	B	-1.175	1.115	-0.715	0.775
LOC400684	NA	B	-1.47	0.81	-0.26	0.92
ENSG00000158022	TRIM63	B	0.445	0.535	-1.665	0.685
ENSG00000185567	AHNAK2	B	-0.55	0.2	-1.11	1.46
ENSG00000136193	SCRN1	B	-1.3175	0.3525	-0.3475	1.3125
XLOC_L2_015441	NA	B	-1.4175	0.7025	-0.3275	1.0425
ENSG00000221874	ZNF816-ZNF321P ENSG00000221874	B	-0.5925	1.0975	-1.2525	0.7475
LNC-DPH1-1	NA	B	-0.595	1.655	-0.625	-0.435
LNC-UMODL1-4	NA	B	-0.35	0.73	-1.4	1.02
ENSG00000188818	ZDHHC11	B	-1.1825	0.5875	-0.6225	1.2175
ENSG00000129946	SHC2	B	-0.54	0.02	-1	1.52
ENSG00000170549	IRX1	C	5.705	-5.175	4.645	-5.175
ENSG00000229807	XIST	C	5.255	-4.525	4.695	-5.425
ENSG00000164318	EGFLAM	C	3.93	-3.99	3.89	-3.83
ENSG00000103381	CPPED1	C	3.415	-3.695	3.955	-3.675
LOC403323	NA	C	3.4375	-3.3025	3.5075	-3.6425
ENSG00000142185	TRPM2	C	3.3725	-3.0175	3.4125	-3.7675
ENSG00000115041	KCNIP3	C	2.9575	-3.0125	3.6575	-3.6025
ENSG00000188624	IGFL3	C	0.255	-4.635	4.485	-0.105
ENSG00000113805	CNTN3	C	1.96	-3.14	4.28	-3.1
ENSG00000186480	INSIG1	C	0.6975	-4.8025	3.8875	0.2175
ENSG00000158427	TMSB15B	C	2.335	-4.645	2.935	-0.625
ENSG00000115232	ITGA4	C	2.9	-3.03	3.09	-2.96
LNC-C22ORF26-2	NA	C	-1.9275	-1.4675	5.1625	-1.7675
LNC-FAM75A6-2	NA	C	3.015	-2.985	2.945	-2.975
ENSG00000132854	KANK4	C	-0.7225	-4.4325	3.4275	1.7275
ENSG00000105143	SLC1A6	C	3.91	-2.87	1.75	-2.79
MIR4697HG	NA	C	3.705	-2.825	1.895	-2.775
ENSG00000162722	TRIM58	C	2.3575	-2.0025	3.1975	-3.5525
ENSG00000145284	SCD5	C	0.5275	-4.7325	2.5375	1.6675
ENSG00000180287	PLD5	C	2.53	-3.99	2.67	-1.21
XLOC_L2_015821	NA	C	2.9625	-2.7275	2.4425	-2.6775
ENSG00000261857	MIA	C	-1.3275	-3.5275	3.6825	1.1725
ENSG00000166741	NNMT	C	2.3475	-4.3225	2.1875	-0.2125
ENSG00000259527	LINC00052	C	2.83	-1.05	2.11	-3.89
ENSG00000236467	KCNMA1-AS1	C	-1.6125	-1.5225	4.5775	-1.4425
ENSG00000087303	NID2	C	1.3475	-3.8025	3.2475	-0.7925
RUNX1-IT1	NA	C	0.04	-2.17	4.24	-2.11
ENSG00000172000	ZNF556	C	2.605	-3.475	2.395	-1.525
ENSG00000144681	STAC	C	2.43	-2.66	2.74	-2.51
ENSG00000183098	GPC6 ENSG00000183098	C	3.2275	-1.4425	1.5875	-3.3725
ENSG00000236333	TRHDE-AS1	C	1.2775	-3.5225	3.2875	-1.0425
ENSG00000128298	BAIAP2L2	C	2.7875	-2.3725	2.2675	-2.6825
ENSG00000196353	CPNE4	C	-2.1075	-2.0075	4.1025	0.0125
LINC00162	NA	C	1.8575	-2.5025	3.0875	-2.4425
ENSG00000065320	NTN1	C	2.41	-2.99	2.55	-1.97
ENSG00000169174	PCSK9	C	-0.6925	-3.6625	3.0175	1.3375
ENSG00000154553	PDLIM3	C	2.7	-2.49	2.23	-2.44
LNC-HEPH-1	NA	C	-1.4775	-1.3975	4.2125	-1.3375
ENSG00000147027	TMEM47 ENSG00000147027	C	2.5575	-2.4425	2.2775	-2.3925
ENSG00000196917	HCAR1	C	0.5775	-2.0825	3.7075	-2.2025
ENSG00000077274	CAPN6	C	3.185	-2.315	1.395	-2.265
LOC100506922	NA	C	2.0375	-2.0625	2.6275	-2.6025
ENSG00000169715	MT1E	C	2.4725	-2.4375	2.1925	-2.2275
ENSG00000198353	HOXC4	C	2.1475	-2.8225	2.4575	-1.7825
LNC-CUL2-1	NA	C	-1.41	-1.32	4.04	-1.31
ENSG00000162595	DIRAS3	C	2.9375	-1.6225	1.5375	-2.8525
LOC100996579	NA	C	2.645	-2.325	1.985	-2.305
LNC-COG6-1	NA	C	2.3125	-2.3275	2.3325	-2.3175
ENSG00000197124	ZNF682	C	2.3125	-2.3275	2.3225	-2.3075
ENSG00000180660	MAB21L1 ENSG00000180660	C	2.075	-2.335	2.525	-2.265
ENSG00000186684	CYP27C1	C	0.645	-3.905	1.915	1.345
ENSG00000090661	CERS4	C	1.4825	-1.7175	2.9425	-2.7075
ENSG00000198865	CCDC152	C	2.4175	-2.3125	2.1575	-2.2625
ENSG00000196834	POTEI	C	2.4825	-2.2575	2.0425	-2.2675
ENSG00000080823	MOK	C	2.695	-2.225	1.755	-2.225
ENSG00000236693	HLA-DPB1	C	0.7525	-2.0775	3.3525	-2.0275
ENSG00000240747	KRBOX1	C	2.3675	-1.8125	2.0775	-2.6325
ENSG00000105894	PTN	C	2.735	-2.245	1.685	-2.175
ENSG00000205364	MT1M	C	1.955	-2.815	2.415	-1.555
ENSG00000169515	CCDC8	C	2.07	-2.83	2.3	-1.54
ANO1-AS2	NA	C	0.2	-1.9	3.57	-1.87
ENSG00000197757	HOXC6	C	1.67	-2.84	2.6	-1.43
ENSG00000112276	BVES	C	0.7875	-3.5125	2.5075	0.2175
ENSG00000144935	TRPC1	C	1.5575	-3.4925	2.0675	-0.1325
ENSG00000172031	EPHX4	C	-0.7075	-2.9575	3.0425	0.6225
ENSG00000134874	DZIP1	C	2.17	-2.63	2.12	-1.66
ENSG00000180332	KCTD4	C	1.965	-2.925	2.165	-1.205
ENSG00000101977	MCF2	C	2.09	-2.94	2.01	-1.16
ENSG00000281580	LINC01060	C	1.3275	-2.0425	2.7775	-2.0625
ENSG00000240563	L1TD1	C	1.685	-2.855	2.295	-1.125
ENSG00000118596	SLC16A7	C	2.4	-1.54	1.67	-2.53
ENSG00000180818	HOXC10	C	2.115	-2.075	2.035	-2.075
ENSG00000136869	TLR4	C	-1.09	-2.01	3.44	-0.34
ENSG00000198417	MT1F	C	0.2375	-3.3425	2.2775	0.8275
XLOC_L2_007986	NA	C	-0.49	-2.74	3.05	0.18
ENSG00000132932	ATP8A2	C	2.6475	-2.6025	1.2475	-1.2925
ENSG00000182752	PAPPA	C	1.7625	-2.8875	2.1325	-1.0075
LNC-ANGPTL2-2	NA	C	1.295	-1.965	2.705	-2.035
ENSG00000140945	CDH13	C	1.7575	-2.5825	2.2475	-1.4225
ENSG00000278699	POTEB3	C	2.3475	-2.0425	1.7175	-2.0225
LOC101928223	NA	C	-1.5425	-1.4425	3.4575	-0.4725
ENSG00000154678	PDE1C	C	0.2825	-1.7475	3.2125	-1.7475
LOC102723854	NA	C	-0.1625	-2.8725	2.8575	0.1775
ENSG00000153071	DAB2	C	0.075	-3.225	2.205	0.945
ENSG00000274195	ZNF705G	C	-1.2325	-1.1525	3.4675	-1.0825
ENSG00000135454	B4GALNT1	C	1.14	-2.27	2.64	-1.51
ENSG00000184226	PCDH9 ENSG00000184226	C	2.46	-1.96	1.41	-1.91
ENSG00000174099	MSRB3	C	0.175	-3.205	1.985	1.045
ENSG00000180543	TSPYL5	C	1.705	-2.225	2.175	-1.655
ENSG00000283082	LGALS7	C	1.9025	-0.5875	1.6325	-2.9475
ENSG00000275199	AKT3	C	1.59	-2.5	2.18	-1.27
LNC-CTD-3080F16.3.1-1	NA	C	1.8525	-2.2675	2.0025	-1.5875
ENSG00000152582	SPEF2	C	2.1825	-2.1475	1.6625	-1.6975
ENSG00000091656	ZFHX4	C	1.8525	-2.1375	1.9925	-1.7075
ENSG00000114698	PLSCR4	C	-0.7525	-1.3025	3.3175	-1.2625
ENSG00000186714	CCDC73	C	2.225	-2.075	1.595	-1.745
ENSG00000125869	LAMP5	C	1.645	-1.865	2.185	-1.965
ENSG00000115290	GRB14	C	2.2375	-2.0025	1.5575	-1.7925
ENSG00000253250	C8orf88	C	2.3275	-1.9025	1.4375	-1.8625
ENSG00000175745	NR2F1	C	1.9325	-2.9375	1.4125	-0.4075
ENSG00000054219	LY75	C	0.25	-2.48	2.82	-0.59
ENSG00000113396	SLC27A6	C	-1.1975	-1.1775	3.2925	-0.9175
LOC101927787	NA	C	-1.2725	-2.1125	2.8375	0.5475
ENSG00000180720	CHRM4	C	1.4075	-1.7925	2.3275	-1.9425
ENSG00000166351	POTED	C	2.2675	-1.8825	1.4675	-1.8525
ENSG00000120594	PLXDC2	C	1.45	-2.44	2.13	-1.14
ENSG00000277586	NEFL	C	2.22	-1.5	1.43	-2.15
ENSG00000274679	SPATC1L	C	1.9125	-2.2175	1.7625	-1.4575
ENSG00000120675	DNAJC15	C	1.6875	-1.7625	2.0075	-1.9325
LNC-TRIML1-3	NA	C	0.95	-1.8	2.57	-1.72
ENSG00000160233	LRRC3	C	1.975	-2.465	1.575	-1.085
ENSG00000114948	ADAM23	C	1.8975	-1.8325	1.7775	-1.8425
ENSG00000182463	TSHZ2	C	2.2175	-0.9225	1.2075	-2.5025
ENSG00000243479	MNX1-AS1	C	1.605	-2.065	2.015	-1.555
ENSG00000154856	APCDD1	C	-1.065	-1.565	3.085	-0.455
ENSG00000288149	SYT8	C	2.035	-0.745	1.325	-2.615
C10ORF10	NA	C	0.15	-2.38	2.69	-0.46
ENSG00000251151	HOXC-AS3	C	1.66	-2.11	1.92	-1.47
ENSG00000101955	SRPX	C	1.25	-2.88	1.77	-0.14
ENSG00000165124	SVEP1	C	1.7375	-1.8125	1.8675	-1.7925
ENSG00000154198	CYP4Z2P	C	-1.1	-1.02	3.12	-1
ENSG00000170523	KRT83	C	0.2225	-2.3575	2.6625	-0.5275
ENSG00000158163	DZIP1L ENSG00000158163	C	1.2975	-1.7825	2.2375	-1.7525
ENSG00000184347	SLIT3	C	1.175	-2.825	1.875	-0.225
ENSG00000235904	RBMS3-AS3	C	1.2075	-1.7625	2.2975	-1.7425
DUXAP10	NA	C	2.17	-1.92	1.36	-1.61
ENSG00000120820	GLT8D2	C	1.385	-2.425	2.015	-0.975
ENSG00000037965	HOXC8	C	1.5225	-2.2875	1.9325	-1.1675
ENSG00000144355	DLX1	C	1.6125	-2.3675	1.8125	-1.0575
GUCY1A3	NA	C	-1.225	-1.105	3.055	-0.725
ENSG00000166173	LARP6	C	-0.5025	-2.6025	2.1475	0.9575
ENSG00000203995	ZYG11A	C	1.7275	-0.9525	1.6475	-2.4225
ENSG00000275399	NLRP2	C	1.435	-1.905	2.055	-1.585
ENSG00000134871	COL4A2	C	0.7625	-2.8975	1.7525	0.3825
ENSG00000081665	ZNF506	C	1.6275	-1.9225	1.8475	-1.5525
ENSG00000228706	HCG4	C	1.985	-1.395	1.445	-2.035
ENSG00000183691	NOG	C	1.075	-2.895	1.575	0.245
ENSG00000128656	CHN1	C	1.61	-1.94	1.84	-1.51
ENSG00000107014	RLN2	C	0.285	-1.515	2.715	-1.485
ENSG00000179111	HES7	C	-1.4825	-1.3625	2.8075	0.0375
ENSG00000185261	KIAA0825	C	-0.36	-0.61	2.82	-1.85
ENSG00000213424	KRT222	C	0.485	-1.535	2.605	-1.555
ENSG00000158458	NRG2	C	0.06	-1.2	2.77	-1.63
FAM101B	NA	C	1.595	-2.285	1.715	-1.025
LNC-TNRC6A-1	NA	C	-1.3725	-0.2025	2.8575	-1.2825
LNC-CTSL1-1	NA	C	0.3175	-2.0625	2.5475	-0.8025
LNC-PAPPA-AS1-1	NA	C	-0.175	-1.355	2.815	-1.285
ENSG00000166823	MESP1	C	0.2975	-2.0425	2.5375	-0.7925
ENSG00000163638	ADAMTS9	C	-1.15	-1.47	2.79	-0.17
ENSG00000139151	PLCZ1	C	0.9725	-1.2775	2.2325	-1.9275
LNC-RP1-241P17.4.1-1	NA	C	-1.0575	-0.9575	2.9025	-0.8875
ENSG00000167785	ZNF558	C	1.76	-1.37	1.56	-1.95
ENSG00000278567	CCL3	C	-0.33	-2.57	1.82	1.08
ENSG00000092964	DPYSL2	C	0.0475	-2.5725	2.0675	0.4575
ENSG00000204262	COL5A2	C	1.5275	-1.9825	1.7475	-1.2925
ENSG00000137285	TUBB2B	C	-1.01	-0.93	2.87	-0.93
LOC102723505	NA	C	-1.205	-0.525	2.825	-1.095
LNC-THADA-4	NA	C	-0.5725	-1.3425	2.8075	-0.8925
ENSG00000120658	ENOX1	C	2.2	-1.08	0.88	-2
ENSG00000198155	ZNF876P	C	2.3025	-1.5875	0.8025	-1.5175
H2BFM	NA	C	1.7925	-1.6475	1.4525	-1.5975
LNC-TMEM64-1	NA	C	-0.08	-2.11	2.45	-0.26
ENSG00000198948	MFAP3L	C	1.065	-1.815	2.075	-1.325
ENSG00000172199	OR8U1	C	-0.51	-1.34	2.72	-0.87
ENSG00000244300	GATA2-AS1	C	0.24	-2.66	1.41	1.01
ENSG00000107551	RASSF4	C	0.8275	-1.5125	2.1975	-1.5125
ENSG00000006468	ETV1	C	0.885	-1.235	2.125	-1.775
ENSG00000133687	TMTC1	C	1.6425	-1.4775	1.5025	-1.6675
KAL1	NA	C	1.445	-2.625	0.915	0.265
ENSG00000071967	CYBRD1	C	1.4375	-2.0925	1.5975	-0.9425
ENSG00000110195	FOLR1	C	-0.655	-1.495	2.635	-0.485
ENSG00000143469	SYT14	C	-0.3075	-1.9175	2.4525	-0.2275
LARGE	NA	C	1.7125	-2.0075	1.3325	-1.0375
ENSG00000131773	KHDRBS3	C	1.8	-1.9	1.26	-1.16
LNC-MUSK-2	NA	C	1.24	-1.55	1.84	-1.53
ENSG00000213949	ITGA1	C	0.2625	-2.5175	1.7125	0.5425
ENSG00000127124	HIVEP3	C	1.1525	-0.8775	1.7925	-2.0675
ENSG00000215559	ANKRD20A11P	C	1.885	-1.555	1.165	-1.495
ENSG00000254535	PABPC4L	C	1.225	-1.815	1.805	-1.215
LOC102725470	NA	C	0.3275	-1.3525	2.3875	-1.3625
ENSG00000046653	GPM6B	C	1.7875	-1.0125	1.1775	-1.9525
LNC-PPP3CA-1	NA	C	-0.9275	-0.8575	2.6525	-0.8675
ENSG00000223823	LINC01342	C	-0.95	-0.85	2.64	-0.84
ENSG00000113140	SPARC	C	0.345	-2.115	2.135	-0.365
ENSG00000236051	MYCBP2-AS1	C	-1.1025	-1.0125	2.6075	-0.4925
ENSG00000104332	SFRP1	C	1.4275	-1.6225	1.6075	-1.4125
ENSG00000198046	ZNF667	C	1.6425	-1.5375	1.3925	-1.4975
ENSG00000181722	ZBTB20	C	0.615	-2.225	1.945	-0.335
ENSG00000198502	HLA-DRB5	C	-1.0775	-0.5975	2.6125	-0.9375
ENSG00000196549	MME	C	0.6575	-1.4525	2.1775	-1.3825
ENSG00000237187	NR2F1-AS1	C	1.58	-1.55	1.45	-1.48
ENSG00000128872	TMOD2	C	0.8375	-2.5925	1.1575	0.5975
ENSG00000106302	HYAL4 ENSG00000106302	C	-0.945	-0.865	2.605	-0.795
ENSG00000170832	USP32	C	1.6525	-0.8875	1.2325	-1.9975
LNC-DUSP4-4	NA	C	0.64	-1.87	2.09	-0.86
LNC-CAPZA3-3	NA	C	-0.7575	-1.0875	2.5825	-0.7375
ENSG00000278608	MAMDC2	C	-0.33	-1.88	2.3	-0.09
ENSG00000105499	PLA2G4C	C	-0.8125	-1.5825	2.3975	-0.0025
LNC-ZNF717-1	NA	C	1.6725	-2.0675	1.1325	-0.7375
ENSG00000263753	LINC00667	C	1.6625	-1.0075	1.2325	-1.8875
TMEM56	NA	C	1.3075	-1.4825	1.6575	-1.4825
ENSG00000231179	MICB	C	0.9525	-1.8875	1.8625	-0.9275
PRKCDBP	NA	C	0.31	-2.23	1.93	-0.01
ENSG00000166840	GLYATL1	C	1.505	-1.775	1.425	-1.155
ENSG00000164742	ADCY1	C	1.6525	-0.7475	1.1325	-2.0375
ENSG00000071073	MGAT4A	C	0.3525	-2.2675	1.8525	0.0625
ENSG00000141756	FKBP10	C	1.555	-2.215	1.085	-0.425
ENSG00000165259	HDX ENSG00000165259	C	0.4	-2.28	1.82	0.06
ENSG00000073464	CLCN4	C	-0.265	-2.245	1.685	0.825
ENSG00000180113	TDRD6	C	1.7525	-1.4675	1.1525	-1.4375
ENSG00000134873	CLDN10	C	1.2325	-2.1975	1.4225	-0.4575
ENSG00000253831	ETV3L	C	-0.915	-0.805	2.535	-0.815
ENSG00000182253	SYNM	C	1.665	-0.735	1.075	-2.005
ENSG00000135363	LMO2	C	-0.6775	-1.8875	2.0425	0.5225
LNC-ALDH1A3-1	NA	C	-0.36	-2.14	1.81	0.69
ENSG00000137573	SULF1	C	1.295	-1.465	1.605	-1.435
ENSG00000135299	ANKRD6	C	0.7625	-1.9675	1.8825	-0.6775
ENSG00000148468	FAM171A1	C	1.26	-2.16	1.39	-0.49
ENSG00000237438	CECR7	C	1.425	-1.525	1.475	-1.375
ENSG00000143867	OSR1	C	1.41	-1.69	1.47	-1.19
ENSG00000139144	PIK3C2G	C	2.1875	-1.3025	0.4075	-1.2925
ENSG00000163737	PF4	C	0.68	-0.76	1.94	-1.86
ENSG00000168930	TRIM49	C	-0.2125	0.4375	1.8875	-2.1125
ENSG00000101890	GUCY2F	C	0.37	-1.57	2.17	-0.97
ENSG00000197580	BCO2	C	-0.17	-0.26	2.22	-1.79
ENSG00000144015	TRIM43	C	-1.37	0.45	2.15	-1.23
ENSG00000185904	LINC00839 ENSG00000185904	C	1.4775	-1.4525	1.3875	-1.4125
ENSG00000196912	ANKRD36B	C	1.2425	-1.8875	1.5225	-0.8775
ENSG00000177181	RIMKLA	C	2.165	-1.315	0.415	-1.265
ENSG00000149090	PAMR1	C	1.0525	-1.1375	1.7425	-1.6575
ENSG00000163508	EOMES	C	2.0025	-1.1875	0.6925	-1.5075
ENSG00000101333	PLCB4	C	0.675	-2.455	1.105	0.675
LNC-ELMOD3-1	NA	C	0.99	-2.32	1.33	0
ENSG00000125384	PTGER2	C	1.6825	-2.0275	0.9025	-0.5575
ENSG00000130167	TSPAN16	C	-0.08	-2.23	1.59	0.72
ENSG00000158186	MRAS	C	-0.1525	-2.2425	1.3875	1.0075
XLOC_L2_006152	NA	C	0.4675	-2.4125	0.7975	1.1475
ENSG00000124615	MOCS1	C	1.225	-1.845	1.505	-0.885
ENSG00000196814	MVB12B	C	0.2825	-2.3775	1.1525	0.9425
ENSG00000171827	ZNF570	C	1.5575	-0.9225	1.1775	-1.8125
ENSG00000206237	HLA-DQB1	C	-0.56	-1.9	1.93	0.53
ENSG00000164484	TMEM200A	C	0.3875	-2.3925	0.8975	1.1075
ENSG00000130675	MNX1	C	1.545	-1.925	1.115	-0.735
LNC-C14ORF166B-3	NA	C	0.51	-1.31	2.07	-1.27
ENSG00000113083	LOX	C	0.49	-1.58	2.04	-0.95
ENSG00000186472	PCLO	C	0.77	-1.36	1.9	-1.31
LNC-SNRPD3-2	NA	C	-0.8475	-1.6475	2.0225	0.4725
ENSG00000113657	DPYSL3	C	1.6725	-1.2775	1.0725	-1.4675
ENSG00000178150	ZNF114	C	1.515	-1.165	1.225	-1.575
ENSG00000240694	PNMA2	C	-0.925	-0.855	2.375	-0.595
ENSG00000182010	RTKN2	C	-0.155	-1.565	2.205	-0.485
ENSG00000013016	EHD3	C	-0.5775	-1.8175	1.9125	0.4825
LNC-LEMD3-1	NA	C	0.4	-1.62	2.02	-0.8
LOC102725299	NA	C	0.25	-0.77	2.09	-1.57
ENSG00000166402	TUB	C	1.7675	-1.3325	0.8975	-1.3325
LNC-SOD3-3	NA	C	-0.16	-1.96	1.88	0.24
ENSG00000100154	TTC28	C	-0.54	-0.92	2.35	-0.89
LOC645553	NA	C	-0.5975	-1.4175	2.2425	-0.2275
ENSG00000177570	SAMD12	C	-0.26	-2.05	1.65	0.66
LNC-CTD-2144E22.5.1-7	NA	C	-0.485	-0.955	2.335	-0.895
ENSG00000189045	ANKDD1B	C	-1.275	0.085	2.185	-0.995
ENSG00000188868	ZNF563	C	1.1625	-1.3275	1.5425	-1.3775
ENSG00000151892	GFRA1	C	1.4575	-1.2525	1.2375	-1.4425
ENSG00000111319	SCNN1A	C	-0.9075	-1.4475	2.0725	0.2825
ENSG00000186854	TRABD2A	C	1.125	-1.345	1.555	-1.335
LNC-TCF4-4	NA	C	-0.3225	-0.9925	2.2875	-0.9725
ENSG00000151789	ZNF385D	C	0.7175	-1.2725	1.8475	-1.2925
ENSG00000176742	OR51V1	C	-0.695	-1.655	1.955	0.395
ENSG00000101443	WFDC2	C	0.09	-2.04	1.72	0.23
ENSG00000163288	GABRB1	C	0.1625	-1.8675	1.9025	-0.1975
LNC-ACRC-1	NA	C	-0.5675	-1.4275	2.1825	-0.1875
ENSG00000259134	LINC00924	C	-0.33	-1.05	2.27	-0.89
ENSG00000109099	PMP22	C	1.155	-1.775	1.415	-0.795
ENSG00000139055	ERP27	C	-0.3125	-0.8725	2.2575	-1.0725
ENSG00000234043	NUDT9P1	C	0.285	-2.085	1.615	0.185
ENSG00000026025	VIM	C	0.855	-2.275	0.985	0.435
ENSG00000063180	CA11	C	0.2475	-1.0325	2.0675	-1.2825
ENSG00000288411	SAA1	C	-1.455	-0.375	2.155	-0.325
ENSG00000230539	AOAH-IT1	C	0.715	-1.245	1.815	-1.285
ENSG00000179388	EGR3	C	0.72	-1.01	1.79	-1.5
LNC-WNT7A-1	NA	C	0.9275	-0.7525	1.5775	-1.7525
ENSG00000254440	PBOV1	C	-0.6775	-0.7175	2.2825	-0.8875
XLOC_L2_007135	NA	C	1.735	-1.635	0.745	-0.845
ENSG00000197308	GATA3-AS1	C	-0.8175	-0.7475	2.2825	-0.7175
ENSG00000103522	IL21R	C	-0.9125	-0.8325	2.2675	-0.5225
ENSG00000123095	BHLHE41	C	-1.2475	-0.2875	2.2025	-0.6675
ENSG00000100344	PNPLA3	C	-0.84	-1.43	2.03	0.24
ENSG00000133169	BEX1	C	2.0325	-1.3175	0.2725	-0.9875
LNC-ZBTB4-2	NA	C	0.0725	-2.0075	1.6725	0.2625
ENSG00000258818	RNASE4	C	0.26	-2.21	1.02	0.93
ENSG00000162636	FAM102B	C	1.0875	-1.5525	1.4875	-1.0225
ENSG00000183114	FAM43B	C	1.6425	-1.2975	0.9225	-1.2675
ENSG00000164211	STARD4	C	0.3175	-1.9625	1.6975	-0.0525
ENSG00000132122	SPATA6	C	1.36	-1.12	1.24	-1.48
ENSG00000241399	CD302	C	1.7375	-1.2725	0.7875	-1.2525
FAM154B	NA	C	1.5825	-1.0475	0.9725	-1.5075
ENSG00000106078	COBL	C	0.9775	-1.7525	1.4875	-0.7125
ENSG00000138759	FRAS1	C	1.0375	-2.1025	1.0975	-0.0325
ENSG00000173917	HOXB2	C	1.8	-1.02	0.63	-1.41
ENSG00000258590	NBEAP1	C	1.515	-0.895	0.985	-1.605
ENSG00000277101	ARHGEF26	C	1.7125	-0.8975	0.7225	-1.5375
ENSG00000153291	SLC25A27	C	1.15	-1.84	1.26	-0.57
ENSG00000177283	FZD8	C	1.4175	-1.5725	1.1075	-0.9525
ENSG00000196115	ADAM5	C	0	-2.04	1.45	0.59
ENSG00000164197	RNF180	C	-0.3175	-1.9075	1.5525	0.6725
[truncated: 1,004 more rows]

## Sheet: S2 HMEC & PrEC GOGP Enrichment
Supplementary Table 2. Details of data in Figure 2 B.
Enrichment analysis of k-means clusters using gene sets from YDAC-switched HMEC and PrEC.
GO Biological processes
Cluster	adj.Pval	nGenes	Pathways	Genes
A	1.44734416525635e-08	113	Cell adhesion	IL32 PLAUR ATP2C1 RUNX3 LAMA3 LAMC2 LIMCH1 ERBB3 LIMS2 NTN4 FAP DLG3 CEACAM6 FXYD5 ICAM1 NRCAM CCDC80 IL12RB1 PDGFB MYL9 CORO1A ZDHHC2 TJP3 JAK3 MAP3K8 COL1A1 CRTAM LPXN CD5 NEDD9 VNN1 PCDHB5 PCDHB7 EPB41L5 ITGB6 FN1 ZP4 SPP1 TEK PCDHB14 TGFBI PLAU SOX4 SOX9 IL1B TNFSF9 MMP24 LIF FOXA1 THEMIS2 PLXNA3 EMILIN2 EPHB2 VTCN1 ADAM19 LMO7 IL6 SMAD6 SLC39A8 TPM1 ANXA9 DUSP10 NFKBIZ RASA1 TNIP1 IL18 ASTN1…
A	1.44734416525635e-08	113	Biological adhesion	IL32 PLAUR ATP2C1 RUNX3 LAMA3 LAMC2 LIMCH1 ERBB3 LIMS2 NTN4 FAP DLG3 CEACAM6 FXYD5 ICAM1 NRCAM CCDC80 IL12RB1 PDGFB MYL9 CORO1A ZDHHC2 TJP3 JAK3 MAP3K8 COL1A1 CRTAM LPXN CD5 NEDD9 VNN1 PCDHB5 PCDHB7 EPB41L5 ITGB6 FN1 ZP4 SPP1 TEK PCDHB14 TGFBI PLAU SOX4 SOX9 IL1B TNFSF9 MMP24 LIF FOXA1 THEMIS2 PLXNA3 EMILIN2 EPHB2 VTCN1 ADAM19 LMO7 IL6 SMAD6 SLC39A8 TPM1 ANXA9 DUSP10 NFKBIZ RASA1 TNIP1 IL18 ASTN1…
A	6.2434485588631e-08	68	Regulation of cell adhesion	PLAUR RUNX3 LAMA3 LIMCH1 ERBB3 LIMS2 CEACAM6 FXYD5 ICAM1 CCDC80 IL12RB1 PDGFB CORO1A ZDHHC2 JAK3 MAP3K8 COL1A1 CRTAM LPXN CD5 NEDD9 VNN1 EPB41L5 FN1 ZP4 TEK TGFBI PLAU SOX4 SOX9 IL1B TNFSF9 LIF FOXA1 PLXNA3 EPHB2 VTCN1 ADAM19 LMO7 IL6 TPM1 DUSP10 NFKBIZ RASA1 IL18 BMP6 THY1 PDPN NLRP3 CTLA4 IL15 RET IGF2 CXCL8 FUT3 RND1 MYADM ABAT TACSTD2 CSF1 PDCD1LG2 EGFL6 TGM2 HLA-DPA1 CDSN NOTCH4 CD24 MAGI1
A	7.77004480559486e-07	74	Cell-cell adhesion	PLAUR ATP2C1 RUNX3 LAMA3 LIMS2 DLG3 CEACAM6 FXYD5 ICAM1 NRCAM IL12RB1 MYL9 CORO1A ZDHHC2 TJP3 JAK3 MAP3K8 CRTAM CD5 VNN1 PCDHB5 PCDHB7 EPB41L5 FN1 ZP4 PCDHB14 SOX4 SOX9 IL1B TNFSF9 MMP24 FOXA1 VTCN1 ADAM19 IL6 SLC39A8 ANXA9 DUSP10 NFKBIZ TNIP1 IL18 ASTN1 BMP6 THY1 ROBO4 PCDH1 PDPN NTNG1 NLRP3 CLDN1 CTLA4 IL15 CLDN3 RET PLEKHA7 CERCAM IGF2 CDH2 FUT3 COL8A2 MYADM NRXN1 ABAT PEAR1 CLDN4 PCDHB11 PDCD…
A	9.43384859271678e-07	46	Positive regulation of cell adhesion	PLAUR RUNX3 LIMS2 CEACAM6 ICAM1 CCDC80 IL12RB1 PDGFB CORO1A JAK3 MAP3K8 CD5 NEDD9 VNN1 EPB41L5 FN1 ZP4 TEK SOX4 IL1B TNFSF9 LIF FOXA1 VTCN1 ADAM19 IL6 TPM1 DUSP10 NFKBIZ IL18 THY1 PDPN NLRP3 CTLA4 IL15 RET IGF2 FUT3 MYADM CSF1 PDCD1LG2 EGFL6 TGM2 HLA-DPA1 CD24 MAGI1
A	8.98816045533501e-06	132	Tissue development	ATP2C1 RUNX3 PRSS8 LAMA3 PRDM1 LAMC2 NTN4 SEMA3A NEBL EDN1 DLG3 MMP2 ICAM1 PDGFB DAAM1 MMP9 CTSZ CALB1 TJP3 COL1A1 FAM20A UPK2 WNT5B MGP RBM24 UPK1B EPB41L5 ITGB6 FN1 PROC RGS2 IRF6 SPP1 PPL TGFBI INHBA GLIPR2 SRGN PI3 SOX4 SOX9 IL1B C3 PSMF1 LIF KLK14 FOXA1 MATN3 POPDC3 BTG1 FST EMP1 EHF KRT7 SCEL IL6 SKIL CTSV PIM1 POU2F3 SMAD6 TPM1 GPR161 CRABP2 DUSP10 S100A7 TAGLN JPH2 BMP6 ROBO4 GRHL3 RNF207…
A	8.98816045533501e-06	43	Extracellular matrix organization	TIMP2 ADAMTS6 LAMA3 LAMC2 NTN4 FAP MMP2 ICAM1 CCDC80 PDGFB MMP9 COL1A1 ITGB6 FN1 SPP1 TGFBI SOX9 MMP24 LOXL1 PXDN MATN3 ADAM19 IL6 CTSV ADAMTS14 SLC39A8 FGFR4 PDPN NTNG1 CTSS ELF3 MMP10 KLK4 KLK5 KLK7 COL22A1 COL8A2 VWA1 LAMB3 MFAP5 SMOC1 EGFL6 C6ORF15
A	8.98816045533501e-06	43	Extracellular structure organization	TIMP2 ADAMTS6 LAMA3 LAMC2 NTN4 FAP MMP2 ICAM1 CCDC80 PDGFB MMP9 COL1A1 ITGB6 FN1 SPP1 TGFBI SOX9 MMP24 LOXL1 PXDN MATN3 ADAM19 IL6 CTSV ADAMTS14 SLC39A8 FGFR4 PDPN NTNG1 CTSS ELF3 MMP10 KLK4 KLK5 KLK7 COL22A1 COL8A2 VWA1 LAMB3 MFAP5 SMOC1 EGFL6 C6ORF15
A	9.23381772380109e-06	43	External encapsulating structure organization	TIMP2 ADAMTS6 LAMA3 LAMC2 NTN4 FAP MMP2 ICAM1 CCDC80 PDGFB MMP9 COL1A1 ITGB6 FN1 SPP1 TGFBI SOX9 MMP24 LOXL1 PXDN MATN3 ADAM19 IL6 CTSV ADAMTS14 SLC39A8 FGFR4 PDPN NTNG1 CTSS ELF3 MMP10 KLK4 KLK5 KLK7 COL22A1 COL8A2 VWA1 LAMB3 MFAP5 SMOC1 EGFL6 C6ORF15
A	2.41076391705856e-05	32	Positive regulation of cell-cell adhesion	PLAUR RUNX3 CEACAM6 ICAM1 IL12RB1 CORO1A JAK3 MAP3K8 CD5 VNN1 ZP4 SOX4 IL1B TNFSF9 FOXA1 VTCN1 ADAM19 IL6 DUSP10 NFKBIZ IL18 THY1 PDPN NLRP3 CTLA4 IL15 IGF2 FUT3 PDCD1LG2 HLA-DPA1 CD24 MAGI1
A	4.51641157315768e-05	63	Epithelial cell differentiation	PRSS8 PRDM1 ICAM1 PDGFB MMP9 TJP3 UPK2 WNT5B UPK1B EPB41L5 PROC IRF6 PPL PI3 SOX4 SOX9 IL1B LIF KLK14 FOXA1 BTG1 EHF KRT7 SCEL SKIL CTSV S100A7 TAGLN BMP6 ROBO4 SPRR2G PDPN SPRR2D CLDN1 FSTL1 ELF3 CLDN3 KLK5 KRT80 KRT24 COL22A1 CDH2 OVOL1 HEG1 KRT28 SPINK6 MYADM SYNE4 PTCH1 PDZD7 LCE2A LCE2C LCE2D SPRR2B SPRR2E LBH CDSN NOTCH4 SPRR2A SPRR2F KRTAP2-3 KRTAP3-3 CD24
A	4.51641157315768e-05	92	Epithelium development	PRSS8 LAMA3 PRDM1 NTN4 SEMA3A EDN1 DLG3 ICAM1 PDGFB DAAM1 MMP9 CTSZ CALB1 TJP3 UPK2 WNT5B UPK1B EPB41L5 PROC IRF6 PPL INHBA PI3 SOX4 SOX9 IL1B C3 PSMF1 LIF KLK14 FOXA1 BTG1 FST EHF KRT7 SCEL SKIL CTSV SMAD6 GPR161 DUSP10 S100A7 TAGLN BMP6 ROBO4 GRHL3 RNF207 SPRR2G PDPN SPRR2D CLDN1 FSTL1 ELF3 BMPER CLDN3 RET KLK5 KRT80 KRT24 COL22A1 CDH2 SOSTDC1 OVOL1 HEG1 KRT28 SPINK6 MYADM SYNE4 ALDH1A3 TACSTD2…
A	6.81732361810604e-05	44	Epidermis development	ATP2C1 PRSS8 LAMA3 LAMC2 IRF6 PPL INHBA PI3 SOX9 KLK14 FST EMP1 KRT7 SCEL CTSV POU2F3 CRABP2 S100A7 GRHL3 SPRR2G SPRR2D KLK5 KRT80 KRT24 KLK7 SOSTDC1 OVOL1 KRT28 CST6 SPINK6 PTCH1 PDZD7 LCE2A LCE2C LCE2D SPRR2B LAMB3 SPRR2E CDSN SPRR2A SPRR2F KRTAP2-3 KRTAP3-3 EVPLL
A	6.81732361810604e-05	41	Regulation of cell-cell adhesion	PLAUR RUNX3 CEACAM6 FXYD5 ICAM1 IL12RB1 CORO1A ZDHHC2 JAK3 MAP3K8 CRTAM CD5 VNN1 EPB41L5 ZP4 SOX4 IL1B TNFSF9 FOXA1 VTCN1 ADAM19 IL6 DUSP10 NFKBIZ IL18 BMP6 THY1 PDPN NLRP3 CTLA4 IL15 IGF2 FUT3 MYADM ABAT PDCD1LG2 HLA-DPA1 CDSN NOTCH4 CD24 MAGI1
A	0.000493278	95	Cell migration	CDKL5 LAMA3 LAMC2 LIMCH1 NTN4 SEMA3A FAP EDN1 CXCL2 CEACAM6 ICAM1 NRCAM MISP PDGFB MMP9 CD40 BEX4 CORO1A RHOV PLAT COL1A1 CRTAM LPXN WNT5B NEDD9 EPB41L5 ITGB6 APC2 FN1 PADI2 TEK GLIPR2 PLAU PKN1 CXCL6 SOX9 IL1B STAT5A PLXNA3 MAP1B EPHB2 BTG1 IL6 PARP9 FGF5 DNAJA4 TPM1 DUSP10 S100A7 PLA2G7 SH3KBP1 ASTN1 PTPRR THY1 ROBO4 FGFR4 CXCL16 PDPN NTNG1 NLRP3 CLDN1 FSTL1 TRIM46 CXCL3 PPBP CXCL1 TLX3 BMPER C…
B	1.78175742417151e-07	17	Type I interferon signaling pathway	OAS1 OAS2 IFIT3 IFIT2 IFI6 BST2 XAF1 RSAD2 OASL MX1 ISG20 MX2 IFIT1 IFITM1 ISG15 IFI27 IRF7
B	1.78175742417151e-07	17	Cellular response to type I interferon	OAS1 OAS2 IFIT3 IFIT2 IFI6 BST2 XAF1 RSAD2 OASL MX1 ISG20 MX2 IFIT1 IFITM1 ISG15 IFI27 IRF7
B	6.19851535208481e-07	82	Biological process involved in interspecies interaction between organisms	CFH TFPI CD6 ABCC2 CYBA SERPINB3 CEACAM1 OAS1 NOS1 PTK6 ACP5 DDX58 ICAM2 SLC15A3 SELPLG OAS2 CCL20 KYNU IFIT3 IFIT2 GJB6 PTGFR IFI6 BST2 AKAP12 PPARG XAF1 SPINK5 RSAD2 CMPK2 OASL RTP4 DDX60 TMPRSS4 IFI44L IFI44 HERC5 LEF1 ITGB7 DUOX2 LCN2 BATF TIMP4 MX1 NCF1 SPON2 INHBB HPGD ERAP1 IL31RA SLC30A8 KRT1 SCNN1B IL7R CXCL10 CXCL11 MUC15 SERPINB9 ISG20 RNF213 IFNL1 CSF1R MX2 MUC1 IFIT1 IFITM1 LCE3A ISG…
B	6.19851535208481e-07	18	Cornification	SPINK5 FLG CERS3 TCHH LCE3D IVL SPRR3 KLK13 KRT1 SPRR1A KRT4 KRT19 KRT27 KLK12 RPTN KRT31 KRT23 TGM1
B	9.09465710716109e-07	26	Defense response to virus	OAS1 DDX58 OAS2 IFIT3 IFIT2 IFI6 BST2 RSAD2 OASL RTP4 DDX60 IFI44L HERC5 MX1 SPON2 CXCL10 ISG20 IFNL1 MX2 IFIT1 IFITM1 ISG15 ZDHHC11 IFI27 IRF7 RIPK3
B	1.27129987892116e-06	76	Response to biotic stimulus	CFH TFPI CD6 ABCC2 CYBA CEACAM1 OAS1 NOS1 PTK6 ACP5 DDX58 ICAM2 SLC15A3 OAS2 CCL20 KYNU IFIT3 IFIT2 GJB6 PTGFR IFI6 BST2 AKAP12 PPARG XAF1 SPINK5 RSAD2 CMPK2 OASL RTP4 DDX60 IFI44L IFI44 HERC5 DUOX2 LCN2 PTPRJ HNMT BATF TIMP4 MX1 NCF1 SPON2 HPGD ERAP1 IL31RA SLC30A8 KRT1 SCNN1B IL7R CXCL10 CXCL11 MUC15 SERPINB9 ISG20 IFNL1 CSF1R MX2 MUC1 IFIT1 IFITM1 LCE3A ISG15 C10ORF99 ZDHHC11 CARD11 SH2D1B SER…
B	1.30357798804753e-06	62	Defense response to other organism	CFH CD6 CYBA CEACAM1 OAS1 PTK6 ACP5 DDX58 ICAM2 SLC15A3 OAS2 CCL20 KYNU IFIT3 IFIT2 IFI6 BST2 PPARG XAF1 SPINK5 RSAD2 OASL RTP4 DDX60 IFI44L HERC5 LCN2 BATF MX1 NCF1 SPON2 ERAP1 IL31RA SLC30A8 KRT1 SCNN1B IL7R CXCL10 MUC15 SERPINB9 ISG20 IFNL1 CSF1R MX2 MUC1 IFIT1 IFITM1 LCE3A ISG15 C10ORF99 ZDHHC11 CARD11 SH2D1B SERPINB4 RNF39 CFB CCL5 IFI27 IRF7 NLRP10 DEFB1 RIPK3
B	1.55031227832143e-06	74	Response to other organism	CFH TFPI CD6 ABCC2 CYBA CEACAM1 OAS1 NOS1 PTK6 ACP5 DDX58 ICAM2 SLC15A3 OAS2 CCL20 KYNU IFIT3 IFIT2 GJB6 PTGFR IFI6 BST2 AKAP12 PPARG XAF1 SPINK5 RSAD2 CMPK2 OASL RTP4 DDX60 IFI44L IFI44 HERC5 DUOX2 LCN2 BATF TIMP4 MX1 NCF1 SPON2 HPGD ERAP1 IL31RA SLC30A8 KRT1 SCNN1B IL7R CXCL10 CXCL11 MUC15 SERPINB9 ISG20 IFNL1 CSF1R MX2 MUC1 IFIT1 IFITM1 LCE3A ISG15 C10ORF99 ZDHHC11 CARD11 SH2D1B SERPINB4 RNF39…
B	2.61322785168094e-06	84	Defense response	CFH CD6 ISL1 ABCC2 CYBA CEACAM1 GNAS OAS1 ESR1 PTGS1 PTK6 ACP5 SLC1A1 DDX58 ICAM2 SLC15A3 MDK OAS2 CCL20 IL1RL1 KYNU IFIT3 IFIT2 ADCY7 PTGFR IFI6 BST2 PPARG RAMP1 XAF1 SPINK5 RSAD2 OASL GPR45 RTP4 DDX60 IFI44L HERC5 DUOXA1 DUOXA2 DUOX2 ECM1 LCN2 BATF MX1 NCF1 SPON2 ITGB2 INHBB ERAP1 IL31RA SLC30A8 KRT1 SCNN1B IL7R CXCL10 CXCL11 MUC15 SERPINB9 ISG20 FUT7 IFNL1 CSF1R MX2 MUC1 IFIT1 IFITM1 LCE3A ISG…
B	5.27339073910143e-06	64	Response to cytokine	TFPI IL20RA ABCC2 TNFRSF9 CYBA CEACAM1 OAS1 NEFH SYNGR1 IL2RB ACP5 SLC1A1 DDX58 SELPLG OAS2 CCL20 IL1RL1 KYNU IFIT3 IFIT2 IFI6 BST2 AKAP12 PPARG XAF1 RSAD2 OASL EDAR LEF1 DUOX2 CARD14 RORC ECM1 CRNN IL2RG LCN2 ZEB1 PTPRJ HNMT BATF TIMP4 MX1 TRIM63 ITGB2 IL31RA SLC30A8 IL7R CXCL10 CXCL11 ISG20 ABCG4 HCLS1 SOX2 IFNL1 CSF1R MX2 MUC1 IFIT1 IFITM1 ISG15 MAOA CCL5 IFI27 IRF7
B	5.34565496206109e-06	29	Response to virus	OAS1 DDX58 OAS2 IFIT3 IFIT2 IFI6 BST2 RSAD2 OASL RTP4 DDX60 IFI44L IFI44 HERC5 DUOX2 MX1 SPON2 CXCL10 ISG20 IFNL1 MX2 IFIT1 IFITM1 ISG15 ZDHHC11 CCL5 IFI27 IRF7 RIPK3
B	6.30410096615465e-06	23	Keratinization	SPINK5 FLG CERS3 TCHH LCE3D IVL SPRR3 KLK13 KRT1 SPRR1A KRT4 KRT19 KRT27 SPRR4 LCE3A LCE3E LCE5A KLK12 RPTN KRTAP3-1 KRT31 KRT23 TGM1
B	7.72808823731253e-06	48	Epithelial cell differentiation	DHRS9 CEACAM1 ESR1 PTK6 FA2H HOXA13 AGR2 HOXB5 POF1B SPDEF SIX1 PPARG SPINK5 RHCG ADAMTSL4 FLG ZEB1 CERS3 NODAL HOXB13 TCHH LCE3D IVL SPRR3 PITX2 IL31RA KLK13 KRT1 SPRR1A KRT4 KRT19 KRT27 TBX1 CLDN5 SPRR4 LCE3A LCE3E LCE5A KLK12 WNT7B RPTN SLC44A4 KRTAP3-1 CES1 KRT31 KRT23 LHX1 TGM1
B	1.00499927911901e-05	132	Cellular response to chemical stimulus	TFPI KDM5D CD6 ISL1 IL20RA CYP24A1 GRAMD1B ABCC2 TNFRSF9 CYBA DGAT2 FGFR3 CEACAM1 GNAS OAS1 NOS1 ESR1 PTGS1 PRODH NEFH SYNGR1 IL2RB PTK6 AQP9 CTSH COMP PON3 HOXA13 CYP3A5 AGR2 SLC1A1 DDX58 RGS9 ALDH3A1 SOD3 MDK SELPLG OAS2 FZD10 THBS4 USP9Y CCL20 IL1RL1 IFIT3 IFIT2 ADCY7 GJB6 PTGFR CPNE5 IFI6 SIX1 BST2 ARHGEF16 AKAP12 PPARG RAMP1 XAF1 RSAD2 CMPK2 ERN2 OASL EDAR CYP2C9 LEF1 RDH12 DUOX2 BCAS3 CARD1…
B	1.10005308030424e-05	11	Negative regulation of viral genome replication	OAS1 OAS2 BST2 RSAD2 OASL MX1 ISG20 IFIT1 IFITM1 ISG15 CCL5
C	4.58587977080746e-06	31	Extracellular matrix organization	TNC GPM6B FBLN1 NID2 P3H2 CRISPLD2 ITGB8 COL12A1 LOX SPARC ITGA4 LOXL3 COL4A2 SULF1 COL2A1 ADAMTS18 FKBP10 COL6A1 PHLDB2 ADAMTS4 ADAMTS9 EGFLAM COL1A2 HTRA1 JAM3 LTBP3 ANTXR1 COL5A2 VIT ITGA1 MIA
C	4.58587977080746e-06	31	Extracellular structure organization	TNC GPM6B FBLN1 NID2 P3H2 CRISPLD2 ITGB8 COL12A1 LOX SPARC ITGA4 LOXL3 COL4A2 SULF1 COL2A1 ADAMTS18 FKBP10 COL6A1 PHLDB2 ADAMTS4 ADAMTS9 EGFLAM COL1A2 HTRA1 JAM3 LTBP3 ANTXR1 COL5A2 VIT ITGA1 MIA
C	4.58587977080746e-06	31	External encapsulating structure organization	TNC GPM6B FBLN1 NID2 P3H2 CRISPLD2 ITGB8 COL12A1 LOX SPARC ITGA4 LOXL3 COL4A2 SULF1 COL2A1 ADAMTS18 FKBP10 COL6A1 PHLDB2 ADAMTS4 ADAMTS9 EGFLAM COL1A2 HTRA1 JAM3 LTBP3 ANTXR1 COL5A2 VIT ITGA1 MIA
C	0.000296512	97	Anatomical structure morphogenesis	SARM1 ETV1 TNC CAMK2B NTN1 CTNNA2 SDK2 FERMT2 FRY FBLN1 SNX10 DPYSL2 MFNG MCF2 CRISPLD2 SFRP1 ITGB8 PTN COBL LHX2 RLN2 PMP22 CPE FOLR1 COL12A1 BVES SOBP LOX SPARC ITGA4 ID2 DLX2 CCDC136 CHN1 TMOD2 OLFM1 MNX1 ATP8A2 COL4A2 ANKRD6 TUBB2B MYO7A SULF1 TET1 FRAS1 COL2A1 CDH13 FKBP10 COL6A1 WNT9A OSR1 DLX1 PHLDB2 FAM171A1 GFRA1 SPEF2 DAB2 NR4A2 SEMA3D FZD7 EDA CHRNB2 FRZB EOMES ADAMTS9 PF4 EGFLAM COL1A…
C	0.000583968	33	Embryonic morphogenesis	NTN1 SFRP1 COBL LHX2 FOLR1 COL12A1 SOBP ITGA4 ID2 DLX2 ATP8A2 COL4A2 MYO7A SULF1 FRAS1 COL2A1 COL6A1 OSR1 PHLDB2 FZD7 FRZB EOMES MESP1 CCDC103 IRX1 HOXB2 FZD2 HOXC9 MAB21L2 NOG INSIG1 HOXC4 COL5A2
C	0.00241226	86	Nervous system development	SARM1 ETV1 VIM TNC GPM6B CAMK2B NTN1 CTNNA2 SDK2 FRY DPYSL2 MCF2 MYEF2 SFRP1 STMN2 PTN COBL LHX2 PMP22 FOLR1 DPYSL3 CNTN3 ADAM23 ITGA4 LOXL3 ID2 DLX2 BHLHE41 SLC12A5 NRN1 CHN1 TMOD2 OLFM1 MNX1 ATP8A2 BEX1 NREP SCN2A BIN1 TLR4 TUBB2B MYO7A SULF1 TTLL7 COL2A1 WNT9A DLX1 SCD5 GFRA1 BEND6 SPEF2 NR4A2 SEMA3D FZD7 DZIP1L NRG2 CHRNB2 GABRB1 EOMES ADCY1 JAM3 MESP1 PCSK9 GPR37L1 IRX1 HOXB2 LINGO2 NR2F1 FZ…
C	0.00407914	56	Neuron differentiation	SARM1 ETV1 VIM TNC GPM6B CAMK2B NTN1 CTNNA2 SDK2 FRY DPYSL2 MCF2 MYEF2 SFRP1 STMN2 PTN COBL LHX2 PMP22 FOLR1 DPYSL3 ITGA4 ID2 DLX2 SLC12A5 CHN1 OLFM1 MNX1 ATP8A2 NREP BIN1 TUBB2B MYO7A WNT9A DLX1 GFRA1 BEND6 NR4A2 SEMA3D FZD7 CHRNB2 GABRB1 ADCY1 JAM3 PCSK9 GPR37L1 IRX1 NR2F1 FZD8 FZD2 NOG SLIT3 NAP1L2 ARC ITGA1 NEFL
C	0.00565285	8	Endoderm formation	COL12A1 ITGA4 COL4A2 COL6A1 EOMES MESP1 NOG COL5A2
C	0.00565285	44	Embryo development	NTN1 MFNG SFRP1 COBL LHX2 FOLR1 COL12A1 SOBP ITGA4 LOXL3 ID2 DLX2 ATP8A2 COL4A2 TUBB2B MYO7A SULF1 TET1 FRAS1 COL2A1 FKBP10 COL6A1 WNT9A OSR1 DLX1 PHLDB2 FZD7 DZIP1L PTH1R FRZB EOMES MESP1 CCDC103 IRX1 INSR HOXB2 HES7 FZD2 HOXC9 MAB21L2 NOG INSIG1 HOXC4 COL5A2
C	0.00565285	59	Generation of neurons	SARM1 ETV1 VIM TNC GPM6B CAMK2B NTN1 CTNNA2 SDK2 FRY DPYSL2 MCF2 MYEF2 SFRP1 STMN2 PTN COBL LHX2 PMP22 FOLR1 DPYSL3 ITGA4 ID2 DLX2 BHLHE41 SLC12A5 CHN1 OLFM1 MNX1 ATP8A2 NREP BIN1 TUBB2B MYO7A WNT9A DLX1 GFRA1 BEND6 NR4A2 SEMA3D FZD7 CHRNB2 GABRB1 ADCY1 JAM3 PCSK9 GPR37L1 IRX1 NR2F1 FZD8 HES7 FZD2 NOG SLIT3 NAP1L2 MME ARC ITGA1 NEFL
C	0.00604998	45	Animal organ morphogenesis	TNC NTN1 CTNNA2 SDK2 SNX10 SFRP1 PTN CPE FOLR1 SOBP ID2 DLX2 OLFM1 ATP8A2 ANKRD6 MYO7A SULF1 FRAS1 COL2A1 WNT9A OSR1 DLX1 SPEF2 DAB2 FZD7 EDA FRZB EOMES EGFLAM COL1A2 HTRA1 MESP1 CCDC103 LTBP3 IRX1 INSR HOXB2 FZD2 HOXC9 GPC6 NOG SLIT3 INSIG1 HOXC4 COL5A2
C	0.00656725	62	Neurogenesis	SARM1 ETV1 VIM TNC GPM6B CAMK2B NTN1 CTNNA2 SDK2 FRY DPYSL2 MCF2 MYEF2 SFRP1 STMN2 PTN COBL LHX2 PMP22 FOLR1 DPYSL3 ITGA4 ID2 DLX2 BHLHE41 SLC12A5 CHN1 OLFM1 MNX1 ATP8A2 NREP BIN1 TLR4 TUBB2B MYO7A WNT9A DLX1 GFRA1 BEND6 NR4A2 SEMA3D FZD7 CHRNB2 GABRB1 ADCY1 JAM3 MESP1 PCSK9 GPR37L1 IRX1 NR2F1 FZD8 HES7 FZD2 NOG SLIT3 NAP1L2 MME ARC ITGA1 NEFL CCL3
C	0.00695187	19	Embryonic organ morphogenesis	NTN1 FOLR1 SOBP ID2 DLX2 ATP8A2 MYO7A COL2A1 OSR1 FRZB EOMES MESP1 CCDC103 HOXB2 FZD2 HOXC9 NOG INSIG1 HOXC4
C	0.0079706	7	Endodermal cell differentiation	COL12A1 ITGA4 COL4A2 COL6A1 EOMES MESP1 COL5A2
C	0.0079706	7	Extracellular matrix assembly	GPM6B LOX FKBP10 PHLDB2 COL1A2 LTBP3 ANTXR1
D	2.15816189294398e-28	127	Cell cycle	ANLN DDX11 LZTS1 MCM2 WDR62 JADE1 BRINP1 DUSP13 RBL1 ORC1 RAD54L BIRC5 TFAP4 WDR76 PHGDH CLSPN CDC45 CDC7 CENPM MCM5 CDKN3 GINS1 MYBL2 BMP7 CDC25B SUV39H1 CENPI OIP5 NCAPG GLI1 FOXM1 RAD51AP1 RFC5 CDCA3 FBXO5 GMNN TTK CDC20 NEK2 CENPF HELLS MND1 KIF18A ZWINT NR4A1 STIL HJURP BMP4 MCM8 XRCC3 DLGAP5 PKMYT1 CHTF18 E2F8 PSMC3IP TOP2A FIGNL1 PCNA NASP RFC3 TEX15 PSRC1 GPNMB SLC2A8 DSCC1 SPAG8 KIF11 MN…
D	2.38895838705493e-26	104	Cell cycle process	ANLN DDX11 LZTS1 MCM2 WDR62 JADE1 RBL1 ORC1 RAD54L BIRC5 TFAP4 WDR76 PHGDH CLSPN CDC45 CDC7 CENPM MCM5 CDKN3 GINS1 MYBL2 BMP7 CDC25B CENPI NCAPG GLI1 FOXM1 RAD51AP1 RFC5 FBXO5 GMNN TTK CDC20 NEK2 CENPF MND1 KIF18A ZWINT STIL BMP4 XRCC3 DLGAP5 PKMYT1 CHTF18 E2F8 PSMC3IP TOP2A FIGNL1 PCNA NASP RFC3 TEX15 PSRC1 GPNMB SLC2A8 DSCC1 KIF11 BRCA2 PLK4 KIF2C DTL FANCD2 CCNA2 SKP2 CDCA5 NCAPG2 CCNB3 MKI67 …
D	5.0999472959351e-23	50	DNA replication	DDX11 POLQ MCM10 MCM2 ORC1 CLSPN CDC45 CDC7 MCM5 POLE2 GINS1 GLI1 RFC5 FBXO5 GMNN MCM8 CHTF18 E2F8 GINS2 PCNA NASP RFC3 DSCC1 ZGRF1 BRCA2 PIF1 DTL CCNA2 GINS4 DONSON TONSL RECQL4 DBF4B RFC4 CDT1 CHAF1A FEN1 CDK1 ESCO2 RRM2 EXO1 CCNE2 ATAD5 POLE TRAIP FAM111B BLM PRIM1 WDHD1 NT5M
D	4.62467775574093e-21	84	Mitotic cell cycle	ANLN LZTS1 MCM2 WDR62 JADE1 BRINP1 RBL1 ORC1 BIRC5 TFAP4 CLSPN CDC45 CDC7 CENPM CDKN3 GINS1 MYBL2 BMP7 CDC25B CENPI NCAPG FOXM1 FBXO5 TTK CDC20 NEK2 CENPF KIF18A ZWINT STIL BMP4 XRCC3 DLGAP5 PKMYT1 E2F8 PCNA NASP PSRC1 GPNMB DSCC1 KIF11 BRCA2 PLK4 KIF2C DTL FANCD2 CCNA2 SKP2 CDCA5 NCAPG2 CCNB3 MKI67 CENPH PRKCA FBXO43 BUB1B DONSON DBF4B SPC24 CDC25A MAD2L1 SKA3 STOX1 CENPN PLK1 CDT1 PBK CDK1 BCL2…
D	4.62467775574093e-21	78	Mitotic cell cycle process	ANLN LZTS1 MCM2 WDR62 JADE1 RBL1 ORC1 BIRC5 TFAP4 CLSPN CDC45 CDC7 CENPM CDKN3 GINS1 MYBL2 BMP7 CDC25B CENPI NCAPG FOXM1 FBXO5 TTK CDC20 NEK2 CENPF KIF18A ZWINT STIL BMP4 XRCC3 DLGAP5 PKMYT1 E2F8 PCNA NASP PSRC1 GPNMB DSCC1 KIF11 BRCA2 PLK4 KIF2C DTL FANCD2 CCNA2 SKP2 CDCA5 NCAPG2 CCNB3 MKI67 CENPH PRKCA FBXO43 BUB1B DONSON DBF4B SPC24 CDC25A MAD2L1 STOX1 CENPN PLK1 CDT1 CDK1 BCL2 RRM2 CCNE2 TYMS…
D	3.89476429757227e-19	75	DNA metabolic process	DDX11 POLQ MCM10 MCM2 TCF7 ORC1 RAD54L CLSPN CDC45 CDC7 MCM5 POLE2 GINS1 NEIL3 FOXM1 RAD51AP1 RFC5 GMNN NEK2 CENPF HELLS MND1 TWIST1 MCM8 XRCC3 CHTF18 GINS2 PSMC3IP TOP2A FIGNL1 PCNA RFC3 TEX15 DSCC1 ZGRF1 BRCA2 PIF1 FANCI DTL FANCD2 CDCA5 GINS4 DONSON CBS TONSL RECQL4 CCT3 DNASE1L3 RFC4 HMGB2 STOX1 CDT1 CHAF1A FEN1 AXIN2 CDK1 ESCO2 KLHL15 EXO1 CCNE2 TYMS POLE AURKB PLD6 FANCB TEX19 TRAIP PARPBP …
D	3.92161023213922e-18	36	DNA-dependent DNA replication	DDX11 POLQ MCM10 MCM2 ORC1 CDC45 CDC7 MCM5 POLE2 GINS1 RFC5 FBXO5 GMNN MCM8 CHTF18 E2F8 GINS2 PCNA RFC3 DSCC1 ZGRF1 BRCA2 GINS4 DONSON TONSL RECQL4 DBF4B RFC4 CDT1 FEN1 CCNE2 POLE TRAIP BLM PRIM1 WDHD1
D	6.32470521957348e-16	70	Chromosome organization	DDX11 POLQ MCM2 RBL1 RAD54L CENPM MCM5 SUV39H1 CENPI OIP5 KDM4C NPM3 NCAPG RFC5 FBXO5 TTK CDC20 NEK2 CENPF HELLS KIF18A ZWINT HJURP FOXA2 MCM8 XRCC3 DLGAP5 CHTF18 TOP2A PCNA NASP RFC3 TEX15 LOXL2 PSRC1 DSCC1 BRCA2 PIF1 KIF2C FANCD2 CDCA5 NCAPG2 MKI67 CENPH BUB1B RECQL4 CCT3 RFC4 HMGB2 MAD2L1 CENPN PLK1 CDT1 CHAF1A FEN1 AXIN2 CDK1 ESCO2 EXO1 CCNE2 NAP1L5 AURKB ERCC6L CENPP HUS1B BLM PRIM1 PRMT6 BR…
D	9.35976911828963e-16	36	DNA conformation change	DDX11 POLQ MCM2 RAD54L CENPM MCM5 SUV39H1 CENPI OIP5 NCAPG RFC5 HELLS HJURP MCM8 CHTF18 TOP2A NASP RFC3 DSCC1 PIF1 CDCA5 NCAPG2 CENPH RECQL4 RFC4 HMGB2 CENPN PLK1 CHAF1A CDK1 NAP1L5 ERCC6L CENPP BLM BRD2 ASF1B
D	1.421775718042e-15	21	Cell cycle DNA replication	MCM2 CDC45 CDC7 MCM5 GINS1 RFC5 FBXO5 GMNN CHTF18 E2F8 PCNA RFC3 DSCC1 BRCA2 DONSON DBF4B RFC4 CDT1 FEN1 BLM PRIM1
D	7.4130434050302e-15	39	Chromosome segregation	DDX11 BIRC5 OIP5 NCAPG FBXO5 TTK CDC20 NEK2 CENPF KIF18A ZWINT HJURP XRCC3 DLGAP5 TOP2A TEX15 PSRC1 DSCC1 KIF2C FANCD2 CDCA5 NCAPG2 MKI67 CENPH BUB1B MAD2L1 SKA3 CENPN PLK1 CDT1 FEN1 AXIN2 CDK1 ESCO2 CCNE2 AURKB CDCA2 SKA1 SPC25
D	1.03669092619448e-13	19	Nuclear DNA replication	MCM2 CDC45 CDC7 MCM5 GINS1 RFC5 GMNN CHTF18 PCNA RFC3 DSCC1 BRCA2 DONSON DBF4B RFC4 CDT1 FEN1 BLM PRIM1
D	4.19026342051655e-13	48	DNA repair	DDX11 POLQ MCM2 RAD54L CLSPN CDC45 CDC7 MCM5 POLE2 NEIL3 FOXM1 RAD51AP1 RFC5 TWIST1 MCM8 XRCC3 GINS2 FIGNL1 PCNA RFC3 TEX15 BRCA2 PIF1 FANCI DTL FANCD2 CDCA5 GINS4 TONSL RECQL4 RFC4 HMGB2 CHAF1A FEN1 AXIN2 CDK1 ESCO2 KLHL15 EXO1 POLE FANCB TRAIP PARPBP FANCA HUS1B BLM WDHD1 PRMT6
D	7.99075715939717e-13	61	Cellular response to DNA damage stimulus	DDX11 POLQ MCM10 MCM2 RAD54L TFAP4 WDR76 CLSPN CDC45 CDC7 MCM5 POLE2 SUV39H1 NEIL3 FOXM1 RAD51AP1 RFC5 FBXO5 TWIST1 MCM8 XRCC3 E2F8 EGLN3 GINS2 TOP2A FIGNL1 PCNA RFC3 TEX15 BRCA2 PIF1 FANCI DTL FANCD2 CDCA5 GINS4 DONSON TONSL RECQL4 RFC4 HMGB2 DDIAS CHAF1A FEN1 AXIN2 CDK1 ESCO2 BCL2 KLHL15 EXO1 ATAD5 POLE FANCB TRAIP PARPBP FANCA HUS1B BLM WDHD1 PRMT6 CIDEB
D	1.82185622700007e-12	52	Cell cycle phase transition	ANLN LZTS1 JADE1 RBL1 ORC1 TFAP4 WDR76 CLSPN CDC45 CDC7 CDKN3 CDC25B GLI1 FOXM1 FBXO5 TTK CDC20 NEK2 CENPF ZWINT XRCC3 DLGAP5 PKMYT1 E2F8 PCNA NASP GPNMB PLK4 DTL FANCD2 CCNA2 SKP2 CDCA5 CCNB3 BUB1B DONSON DBF4B CDC25A MAD2L1 STOX1 PLK1 CDT1 CDK1 BCL2 RRM2 CCNE2 ATAD5 TYMS POLE AURKB HUS1B BLM

## Sheet: S3 HMEC GSEA
Supplementary Table 3. List of core enriched genes identified by GSEA-Preranked analysis (Detailed data in Figure 2 E).
Core enriched genes (leading-edge subset) derived from GSEA-Preranked analysis using the LIM_MAMMARY_LUMINAL_MATURE_UP gene set. Genes in HMECs are sorted by their rank based on log2 fold-change after YDAC removal.
SYMBOL	TITLE	RANK IN GENE LIST	RANK METRIC SCORE	RUNNING ES	CORE ENRICHMENT
TGM2	transglutaminase 2 [Source:HGNC Symbol;Acc:HGNC:11778]	41	4.789999961853027	0.0503733	Yes
DUSP10	dual specificity phosphatase 10 [Source:HGNC Symbol;Acc:HGNC:3065]	195	3.3499999046325684	0.0784037	Yes
TP53INP2	tumor protein p53 inducible nuclear protein 2 [Source:HGNC Symbol;Acc:HGNC:16104]	227	3.2100000381469727	0.111957	Yes
MEIS3	Meis homeobox 3 [Source:HGNC Symbol;Acc:HGNC:29537]	346	2.799999952316284	0.135958	Yes
ABCA7	ATP binding cassette subfamily A member 7 [Source:HGNC Symbol;Acc:HGNC:37]	420	2.6500000953674316	0.160912	Yes
HID1	HID1 domain containing [Source:HGNC Symbol;Acc:HGNC:15736]	455	2.5899999141693115	0.187465	Yes
TSPAN1	tetraspanin 1 [Source:HGNC Symbol;Acc:HGNC:20657]	467	2.569999933242798	0.215128	Yes
ZFHX2	zinc finger homeobox 2 [Source:HGNC Symbol;Acc:HGNC:20152]	496	2.5299999713897705	0.241367	Yes
FER1L4	fer-1 like family member 4 (pseudogene) [Source:HGNC Symbol;Acc:HGNC:15801]	522	2.490000009536743	0.26734	Yes
SORT1	sortilin 1 [Source:HGNC Symbol;Acc:HGNC:11186]	551	2.440000057220459	0.292587	Yes
KLHL5	kelch like family member 5 [Source:HGNC Symbol;Acc:HGNC:6356]	618	2.309999942779541	0.314203	Yes
EPS8L1	EPS8 like 1 [Source:HGNC Symbol;Acc:HGNC:21295]	757	2.069999933242798	0.329007	Yes
RASEF	RAS and EF-hand domain containing [Source:HGNC Symbol;Acc:HGNC:26464]	819	1.9900000095367432	0.347388	Yes
SLC40A1	solute carrier family 40 member 1 [Source:HGNC Symbol;Acc:HGNC:10909]	824	1.9800000190734863	0.368961	Yes
PXYLP1	2-phosphoxylose phosphatase 1 [Source:HGNC Symbol;Acc:HGNC:26303]	882	1.909999966621399	0.386693	Yes
NECTIN4	nectin cell adhesion molecule 4 [Source:HGNC Symbol;Acc:HGNC:19688]	926	1.8600000143051147	0.404685	Yes
CASZ1	castor zinc finger 1 [Source:HGNC Symbol;Acc:HGNC:26002]	942	1.840000033378601	0.424079	Yes
FOXA1	forkhead box A1 [Source:HGNC Symbol;Acc:HGNC:5021]	1099	1.649999976158142	0.433215	Yes
MINDY1	MINDY lysine 48 deubiquitinase 1 [Source:HGNC Symbol;Acc:HGNC:25648]	1121	1.6299999952316284	0.449948	Yes
EEF1A2	eukaryotic translation elongation factor 1 alpha 2 [Source:HGNC Symbol;Acc:HGNC:3192]	1281	1.4900000095367432	0.457149	Yes
ALDH3B1	aldehyde dehydrogenase 3 family member B1 [Source:HGNC Symbol;Acc:HGNC:410]	1447	1.350000023841858	0.462461	Yes
REEP6	receptor accessory protein 6 [Source:HGNC Symbol;Acc:HGNC:30078]	1478	1.3300000429153442	0.475369	Yes
GMPR	guanosine monophosphate reductase [Source:HGNC Symbol;Acc:HGNC:4376]	1542	1.2899999618530273	0.485927	Yes
ACOT11	acyl-CoA thioesterase 11 [Source:HGNC Symbol;Acc:HGNC:18156]	1628	1.2400000095367432	0.494659	Yes
WNT7B	Wnt family member 7B [Source:HGNC Symbol;Acc:HGNC:12787]	1771	1.159999966621399	0.499211	Yes
CCDC92	coiled-coil domain containing 92 [Source:HGNC Symbol;Acc:HGNC:29563]	1816	1.1399999856948853	0.509216	Yes
FAAH	fatty acid amide hydrolase [Source:HGNC Symbol;Acc:HGNC:3553]	1870	1.1100000143051147	0.518371	Yes
ZSCAN18	zinc finger and SCAN domain containing 18 [Source:HGNC Symbol;Acc:HGNC:21037]	1951	1.0700000524520874	0.525521	Yes
PVALB	parvalbumin [Source:HGNC Symbol;Acc:HGNC:9704]	1955	1.0700000524520874	0.53713	Yes
CACNB3	calcium voltage-gated channel auxiliary subunit beta 3 [Source:HGNC Symbol;Acc:HGNC:1403]	2011	1.0399999618530273	0.545397	Yes
SLC16A5	solute carrier family 16 member 5 [Source:HGNC Symbol;Acc:HGNC:10926]	2047	1.0299999713897705	0.554713	Yes
C1orf210	chromosome 1 open reading frame 210 [Source:HGNC Symbol;Acc:HGNC:28755]	2052	1.0199999809265137	0.565714	Yes
TMCO3	transmembrane and coiled-coil domains 3 [Source:HGNC Symbol;Acc:HGNC:20329]	2248	0.9399999976158142	0.564773	Yes
HDAC11	histone deacetylase 11 [Source:HGNC Symbol;Acc:HGNC:19086]	2488	0.8500000238418579	0.560293	Yes
TMPRSS6	transmembrane serine protease 6 [Source:HGNC Symbol;Acc:HGNC:16517]	2634	0.8	0.560707	Yes
PON3	paraoxonase 3 [Source:HGNC Symbol;Acc:HGNC:9206]	2854	0.7300000190734863	0.556064	Yes
VOPP1	VOPP1 WW domain binding protein [Source:HGNC Symbol;Acc:HGNC:34518]	2929	0.7099999785423279	0.559597	Yes
ATP6V0E2	ATPase H+ transporting V0 subunit e2 [Source:HGNC Symbol;Acc:HGNC:21723]	2983	0.7	0.564236	Yes
PROM2	prominin 2 [Source:HGNC Symbol;Acc:HGNC:20685]	3209	0.6499999761581421	0.558365	Yes
MEIS1	Meis homeobox 1 [Source:HGNC Symbol;Acc:HGNC:7000]	3228	0.6399999856948853	0.56437	Yes
PTPN6	protein tyrosine phosphatase non-receptor type 6 [Source:HGNC Symbol;Acc:HGNC:9658]	3297	0.6299999952316284	0.56737	Yes
SLC22A18	solute carrier family 22 member 18 [Source:HGNC Symbol;Acc:HGNC:10964]	3568	0.5799999833106995	0.558122	No
ALDH3B2	aldehyde dehydrogenase 3 family member B2 [Source:HGNC Symbol;Acc:HGNC:411]	3806	0.5299999713897705	0.550235	No
MYB	MYB proto-oncogene, transcription factor [Source:HGNC Symbol;Acc:HGNC:7545]	3945	0.5	0.547749	No
TRIM6	tripartite motif containing 6 [Source:HGNC Symbol;Acc:HGNC:16277]	3994	0.49000000953674316	0.550366	No
IL13RA1	interleukin 13 receptor subunit alpha 1 [Source:HGNC Symbol;Acc:HGNC:5974]	4288	0.4399999976158142	0.538244	No
WNK4	WNK lysine deficient protein kinase 4 [Source:HGNC Symbol;Acc:HGNC:14544]	4449	0.41999998688697815	0.533604	No
BTRC	beta-transducin repeat containing E3 ubiquitin protein ligase [Source:HGNC Symbol;Acc:HGNC:1144]	4454	0.41999998688697815	0.537998	No
GPRC5C	G protein-coupled receptor class C group 5 member C [Source:HGNC Symbol;Acc:HGNC:13309]	4458	0.41999998688697815	0.542449	No
ARFGEF3	ARFGEF family member 3 [Source:HGNC Symbol;Acc:HGNC:21213]	4667	0.38999998569488525	0.534699	No
YIPF6	Yip1 domain family member 6 [Source:HGNC Symbol;Acc:HGNC:28304]	4815	0.36000001430511475	0.530151	No
FYCO1	FYVE and coiled-coil domain containing 1 [Source:HGNC Symbol;Acc:HGNC:14673]	5021	0.3400000035762787	0.522024	No
LMNTD2	lamin tail domain containing 2 [Source:HGNC Symbol;Acc:HGNC:28561]	5358	0.28999999165534973	0.50576	No
ALCAM	activated leukocyte cell adhesion molecule [Source:HGNC Symbol;Acc:HGNC:400]	6086	0.20000000298023224	0.465864	No
TBX3	T-box 3 [Source:HGNC Symbol;Acc:HGNC:11602]	6126	0.20000000298023224	0.465808	No
LAMA5	laminin subunit alpha 5 [Source:HGNC Symbol;Acc:HGNC:6485]	6379	0.17000000178813934	0.453088	No
PAK4	p21 (RAC1) activated kinase 4 [Source:HGNC Symbol;Acc:HGNC:16059]	6498	0.1599999964237213	0.448017	No
PSD4	pleckstrin and Sec7 domain containing 4 [Source:HGNC Symbol;Acc:HGNC:19096]	6551	0.15000000596046448	0.446657	No
TANGO2	transport and golgi organization 2 homolog [Source:HGNC Symbol;Acc:HGNC:25439]	6695	0.12999999523162842	0.439808	No
SPRR1A	small proline rich protein 1A [Source:HGNC Symbol;Acc:HGNC:11259]	6696	0.12999999523162842	0.44124	No
AQP11	aquaporin 11 [Source:HGNC Symbol;Acc:HGNC:19940]	7356	0.07	0.40385	No
SPDEF	SAM pointed domain containing ETS transcription factor [Source:HGNC Symbol;Acc:HGNC:17257]	7357	0.06	0.40451	No
TSPAN13	tetraspanin 13 [Source:HGNC Symbol;Acc:HGNC:21643]	7411	0.06	0.402102	No
LNX2	ligand of numb-protein X 2 [Source:HGNC Symbol;Acc:HGNC:20421]	7947	-0.01	0.371232	No
G6PD	glucose-6-phosphate dehydrogenase [Source:HGNC Symbol;Acc:HGNC:4057]	8209	-0.04	0.356558	No
PLEKHG3	pleckstrin homology and RhoGEF domain containing G3 [Source:HGNC Symbol;Acc:HGNC:20364]	8694	-0.09	0.329522	No
ERN1	endoplasmic reticulum to nucleus signaling 1 [Source:HGNC Symbol;Acc:HGNC:3449]	8747	-0.1	0.327612	No
EDEM1	ER degradation enhancing alpha-mannosidase like protein 1 [Source:HGNC Symbol;Acc:HGNC:18967]	8895	-0.11	0.320311	No
SGMS1	sphingomyelin synthase 1 [Source:HGNC Symbol;Acc:HGNC:29799]	9564	-0.18	0.283612	No
RABL3	RAB, member of RAS oncogene family like 3 [Source:HGNC Symbol;Acc:HGNC:18072]	10120	-0.23	0.254006	No
ESR1	estrogen receptor 1 [Source:HGNC Symbol;Acc:HGNC:3467]	10236	-0.24	0.249989	No
VPS33B	VPS33B late endosome and lysosome associated [Source:HGNC Symbol;Acc:HGNC:12712]	10327	-0.25	0.247531	No
GALE	UDP-galactose-4-epimerase [Source:HGNC Symbol;Acc:HGNC:4116]	10391	-0.25	0.246636	No
ANKMY2	ankyrin repeat and MYND domain containing 2 [Source:HGNC Symbol;Acc:HGNC:25370]	10474	-0.26	0.24475	No
TUBG1	tubulin gamma 1 [Source:HGNC Symbol;Acc:HGNC:12417]	10750	-0.28	0.231909	No
GADD45G	growth arrest and DNA damage inducible gamma [Source:HGNC Symbol;Acc:HGNC:4097]	10781	-0.28	0.233255	No
NSD3	nuclear receptor binding SET domain protein 3 [Source:HGNC Symbol;Acc:HGNC:12767]	11186	-0.32	0.213385	No
KBTBD4	kelch repeat and BTB domain containing 4 [Source:HGNC Symbol;Acc:HGNC:23761]	11633	-0.36	0.191522	No
FGF13	fibroblast growth factor 13 [Source:HGNC Symbol;Acc:HGNC:3670]	11752	-0.37	0.188764	No
WNT5A	Wnt family member 5A [Source:HGNC Symbol;Acc:HGNC:12784]	12686	-0.46	0.139802	No
HES6	hes family bHLH transcription factor 6 [Source:HGNC Symbol;Acc:HGNC:18254]	13178	-0.51	0.116985	No
CACNG4	calcium voltage-gated channel auxiliary subunit gamma 4 [Source:HGNC Symbol;Acc:HGNC:1408]	14127	-0.62	0.0689168	No
MLPH	melanophilin [Source:HGNC Symbol;Acc:HGNC:29643]	14257	-0.64	0.0684944	No
SCMH1	Scm polycomb group protein homolog 1 [Source:HGNC Symbol;Acc:HGNC:19003]	14501	-0.67	0.061801	No
FBXO36	F-box protein 36 [Source:HGNC Symbol;Acc:HGNC:27020]	14536	-0.68	0.0673203	No
PHKA1	phosphorylase kinase regulatory subunit alpha 1 [Source:HGNC Symbol;Acc:HGNC:8925]	14679	-0.7	0.0668059	No
CITED1	Cbp/p300 interacting transactivator with Glu/Asp rich carboxy-terminal domain 1 [Source:HGNC Symbol;Acc:HGNC:1986]	14754	-0.71	0.0703393	No
FGL1	fibrinogen like 1 [Source:HGNC Symbol;Acc:HGNC:3695]	14896	-0.73	0.0702132	No
HSD11B2	hydroxysteroid 11-beta dehydrogenase 2 [Source:HGNC Symbol;Acc:HGNC:5209]	15647	-0.88	0.0364733	No
BBOF1	basal body orientation factor 1 [Source:HGNC Symbol;Acc:HGNC:19855]	16272	-1.08	0.0122321	No
HOXB2	homeobox B2 [Source:HGNC Symbol;Acc:HGNC:5113]	16583	-1.23	0.00782566	No
SPINK1	serine peptidase inhibitor, Kazal type 1 [Source:HGNC Symbol;Acc:HGNC:11244]	16644	-1.28	0.0184466	No
DNAAF3	dynein axonemal assembly factor 3 [Source:HGNC Symbol;Acc:HGNC:30492]	17194	-2.09	0.00967061	No
